# Supplementary material for: Comparison of Multiparametric MRI Scoring Systems and the Impact on Cancer Detection in Patients Undergoing MR US Fusion Guided Prostate Biopsies
Source: PLoS One. 2015 Nov 25;10(11):e0143404. doi: 10.1371/journal.pone.0143404 (PMC4659614; doi:10.1371/journal.pone.0143404)
Supplement: S5 File — (XLSX) [file pone.0143404.s005.xlsx]

## Sheet: Sheet1
PatientNumber	Age	Race	PSA	PrevPSA3FreeValue	FamHxProstateCa	FamHxCa	PreviousNegBiopsyTotal	PSAD	Overall Suspicion	HighestRiskLesion	OverallECE	DRE	MRProstateVol	TotalLesions	Location	T2	ADC	ADCValue	DCE	ECE	SagittalDim	APDim	RtoLDim	TargetVol	TargetVolGroup	PIRADPrimaryZone	PZ vs TZ	PIRADLocation	PIRADZone	T2PIRAD	V2 T2	ADCPIRAD	b-2000 +	V2 ADC	DCEPIRAD	V2 DCE	OVERALL SUSPICION PIRADS V2	PIRADSUM	ECEPIRAD	ContrastCurve	Kt/Ve	ProstateVolumeUS	ProstateCancer	CancerDetected	HighestTargetRisk	Highest12CoreRisk	HighestBxRisk	CoreNumber	Target Location
11	71.7	Caucasian	7.2		No	No	1	0.131	5	1	No	Neg	55	1	Left apex PZ	Yes	Yes	663	Yes	No	0.57	0.42	0.77	0.0958558	<0.2	2	PZ	1 - Apex	2	4	4	5	Yes	4	4	1	4	13	No	Type 3 Focal	NS	59	12 Core	Yes	NS	Left Base Lateral	12 Core	8
12	59.4	Caucasian	4.3		yes-father	breast mother	0	0.187	5	1	No	Neg	23	1	Right Mid Gland PZ	Yes	Yes	681	Yes	No	0.7	1	1.2	0.4368	0.2-0.5	3	PZ	1 - Apex	3	4	4	5	Yes	4	4	1	4	13	No	Type 3 Focal	NS	25	Both	Yes	1 Sagittal	Right Mid Medial	Fusion	3	1 Sagittal
13	68.3	Caucasian	7.47	13.1	none	none	2	0.131	3	2	No	Neg	57	3	Left Base PZ	Yes	Yes	821	No	No	1.2	0.73	0.73	0.33253	0.2-0.5	2	PZ	3 - Base	16	2	2	4	No	3	1	0	3	7	No	Type 1 Diffuse	NS	33	No	No	NS	NS	NS
14	67.4	Caucasian	3.8	28.7	Yes Father	Yes breast mother	1	0.07	3	1	No	Neg	54	1	Left Mid PZ	Yes	Mild	1007	Mild	No	0.47	0.4	0.69	0.0674544	<0.2	2	PZ	2 - Mid	9	2	2	2	No	2	3	1	2	7	No	Type 2 Focal	NS	60	Both	Yes	1 Sagittal	Left Apex Lateral	Fusion	12	1 Sagittal
15	62.9	Caucasian	12.4	16.7	Yes father		3	0.1	3	1	No	T2A	124	1	Right Mid CG	Yes	Yes	750	Mild	No	1.1	1.3	1.6	1.18976	>=1.0	5	TZ	2 - Mid	12	3	3	4	No	3	2	1	3	9	No	Type 2 Diffuse	NS	139	12 Core	Yes	NS	Right Base Lateral	12 Core	2
16	62.4	Caucasian	29.9	14.9	No	No	3	0.475	3	1	No	Neg	63	1	Right Mid PZ	Yes	Mild	915	No	No	1	0.69	0.77	0.276276	0.2-0.5	3	PZ	3 - Base	17	2	2	2	No	2	1	0	2	5	No	Type 1 Diffuse	NS	72	Both	Yes	1 Axial	Left Apex Medial	Fusion	11	1 Axial
22	55.2	Caucasian	5.7	9.7	no	yes	0	0.228	3	1	No	Neg	25	1	right mid PZ	Yes	Yes	585	Yes	No	0.68	0.52	0.78	0.14342	<0.2	3	PZ	3 - Base	17	3	3	4	No	3	4	1	4	11	No	Type 3 Focal	NS	30	Both	Yes	1 Axial	Right Base Lateral	12 Core	2	1 Axial
23	65.8	Caucasian Hispanic	4.63		no		1	0.11	3	1	No	Neg	42	2	Right Mid CG	Yes	Yes	661	Yes	No	0.98	0.9	1.1	0.504504	0.5-1.0	5	TZ	2 - Mid	12	3	3	4	No	3	3	1	3	10	No	Type 2 Focal	NS	46	12 Core	Yes	NS	Right Base Medial	12 Core	1
25	62	Caucasian	6.23	14.3	no	yes	0	0.107	3	1	No	Neg	58	1	Right mid PZ	Yes	Yes	718	No	No	0.83	0.46	0.87	0.172726	<0.2	3	PZ	2 - Mid	10	3	3	4	No	3	1	0	3	8	No	Type 1 Diffuse	NS	60	Both	Yes	1 Sagittal	Right Base Lateral	Fusion	2	1 Sagittal
26	59.8	Caucasian	5.23	16	no		3	0.08	2	1	No	Neg	65	1	left base peripheral zone	Yes	Mild	756	No	No	0.61	0.59	1.5	0.280722	0.2-0.5	2	PZ	3 - Base	16	2	2	4	No	3	1	0	3	7	No	Type 1 Diffuse	NS	66	No	No	NS	NS	NS
29	74.1	Asian	6.09	24.3	no		0	0.095	3	2	No	Neg	64	2	right mid CG anterior	Yes	Yes	610	Mild	No	0.8	0.06	0.6	0.014976	<0.2	5	TZ	2 - Mid	12	2	2	4	No	3	3	1	2	9	No	Type 2 Focal	NS	66	No	No	NS	NS	NS
30	56.5	Caucasian	1.21		yes		0	0.035	3	1	No	Neg	35	1	Rigth Mid Gland CG	Yes	Yes	801	Yes	No	0.91	0.9	0.8	0.340704	0.2-0.5	5	TZ	3 - Base	19	2	2	4	No	3	4	1	2	10	No	Type 3 Focal	NS	44	No	No	NS	NS	NS
33	50.1	Caucasian	6.2		none	none	1	0.194	3	3	No	Neg	32	3	Left apex posterior	Yes	No	1090	Yes	No	0.6	1.1	0.9	0.30888	0.2-0.5	1	PZ	1 - Apex	1	3	3	1	No	1	1	1	1	5	No	Type 2 Diffuse	NS	32	No	No	NS	NS	NS
34	61	Caucasian	4.59		yes		2	0.076	5	1	No	Neg	60	2	right mid / apex pz	Yes	Yes	683	Yes	Yes	0.5	0.9	1	0.234	0.2-0.5	3	PZ	1 - Apex	3	5	5	5	Yes	5	3	1	5	13	5	Type 3 Diffuse	NS	60	Both	Yes	1 Sagittal	Right Mid Lateral	Fusion	4	1 Sagittal
35	61.6	Caucasian	5.9		no		0	0.197	5	1	No	Neg	30	1	Righ PZ base	Yes	Yes	545	Yes	No	0.7	1	1	0.364	0.2-0.5	2.5	PZ	3 - Base	16.5	3	3	5	Yes	4	4	1	4	12	No	Type 3 Focal	NS	47	Fusion	Yes	1 Sagittal	NS	Fusion		1 Sagittal
36	65.8	Caucasian	14		none		2	0.23	2	1	No	Neg	61	1	left posterior apex	Yes	Mild	1600	Mild	No	0.4	0.6	1.2	0.14976	<0.2	2	PZ	1 - Apex	2	2	2	2	No	2	1	1	2	5	No	Type 1 Diffuse	NS	70.5	No	No	NS	NS	NS
37	81.3	Asian	3.3		no		1	0.054	5	1	Yes	T2C	61	2	Right Base PZ posterior	Yes	Yes	552	Yes	Yes	2.2	1.2	3.1	4.25568	>=1.0	3	PZ	3 - Base	17	5	5	5	Yes	5	4	1	5	14	5	Type 3 Focal	NS	61.6	Both	Yes	1 Axial	Right Base Medial	Fusion	1	1 Axial
39	69.1	Asian	7.39		father		0	0.308	4	2	No	Neg	24	3	left mid gland central zone	Yes	Yes	617	Yes	No	0.9	1.2	1	0.5616	0.5-1.0	6	TZ	2 - Mid	13	4	4	5	Yes	4	3	1	4	12	No	Type 3 Diffuse	NS	30.8	Both	Yes	2 Axial	Right Apex Lateral	Fusion	6	2 Axial
40	73.3	Caucasian	7.7		none		2	0.962	3	1	No	Neg	8	1	Right Mid Gland PZ	Yes	Yes	527	No	No	0.9	1.1	1.1	0.56628	0.5-1.0	3	PZ	2 - Mid	10	3	3	4	No	3	1	0	3	8	No	Type 1 Diffuse	NS	93.8	12 Core	Yes	NS	Left Base Medial	12 Core	7
41	72.4	African American	6.78	22	no		1	0.058	3	1	No	Neg	116	1	Right Mid PZ	Yes	Yes	835	Yes	No	0.3	0.5	0.4	0.0312	<0.2	3	PZ	2 - Mid	10	4	4	4	No	3	4	1	4	12	No	Type 3 Focal	NS	153	12 Core	Yes	NS	Right Apex Medial	12 Core	5
42	65.3	Not Specified Hispanic	8.11		none	none	1	0.107	3	1	Yes	Neg	76	1	left posterior lat base PZ	Yes	Mild	1600	No	No	1.2	0.7	1.3	0.56784	0.5-1.0	2	PZ	3 - Base	16	2	2	2	No	2	1	0	2	5	No	Type 1 Diffuse	NS	68.6	No	No	NS	NS	NS
43	63.7	Asian	22.4		none	none	4	1.318	5	1	Yes	T2A	17	1	right mid gland lat pz	Yes	Yes	719	Yes	Yes	0.9	0.8	0.9	0.33696	0.2-0.5	3	PZ	2 - Mid	10	5	5	5	Yes	5	4	1	5	14	5	Type 3 Focal	NS	12.6	Both	Yes	1 Axial	Right Mid Lateral	12 Core	4	1 Axial
45	69.6	Not Specified Hispanic	5.39		none		2	0.104	2	1	No	Neg	52	1	left mid pz - lateral	Yes	No	1363	No	No	0.5	0.4	0.6	0.0624	<0.2	2	PZ	2 - Mid	9	2	2	1	No	1	1	0	1	4	No	Type 1 Diffuse	NS	57	No	No	NS	NS	NS
47	66.1	Asian	8.5	15	none		1	0.202	3	1	No	T2B	42	2	rigth mid posterior mid gland	Yes	Mild	1245	Yes	No	0.9	0.3	0.5	0.0702	<0.2	3	PZ	3 - Base	17	2	2	2	No	2	4	1	2	8	No	Type 3 Focal	NS	35.4	12 Core	Yes	NS	Left Apex Medial	12 Core	11
48	72.1	Not Specified Hispanic	5.9	20.5	none		0	0.071	2	1	No	Neg	83	2	right posterior pz mid to apex	Yes	Yes	987	Yes	No	0.6	0.4	0.7	0.08736	<0.2	3.5	PZ	2 - Mid	10.5	2	2	5	Yes	4	4	1	4	11	No	Type 3 Focal	NS	80.6	No	No	NS	NS	NS
50	61.4	Caucasian	4	40.9	none	none	2	0.182	5	1	Yes	Neg	22	1	right base central gland	Yes	Yes	545	Yes	Yes	3	2	2.7	8.424	>=1.0	5	TZ	3 - Base	19	5	5	5	Yes	5	5	1	5	15	5	Type 3 Focal	NS	53.1	Fusion	Yes	1 Sagittal	NS	Fusion		1 Sagittal
51	52.6	African American	13.45	8.5	none		3	0.517	5	1	No	Neg	26	1	Right PZ anterior apex	Yes	Yes	476	Yes	No	1.4	0.5	1.4	0.5096	0.5-1.0	7	TZ	1 - Apex	7	5	4	4	No	3	4	1	4	13	No	Type 3 Focal	NS	25	Fusion	Yes	1 Axial	NS	Fusion		1 Axial
52	64.1	African American	5.04	22	fayther dx at 60		0	0.092	4	1	No	Neg	55	2	right apex central and pz	Yes	Yes	663	Yes	No	0.7	0.7	1	0.2548	0.2-0.5	4	PZ	1 - Apex	4	4	4	4	No	3	4	1	4	12	No	Type 3 Focal	NS	81	Both	Yes	1 Sagittal	Right Mid Medial	Fusion	3	1 Sagittal
53	62.2	Caucasian	0.6		grandfather died of 72 of CAP		0	0.026	4	1	No	T2A	23	1	right posterior lateral PZ	Yes	Yes	901	Yes	No	0.4	0.6	0.6	0.07488	<0.2	3	PZ	2 - Mid	10	4	4	4	No	3	3	1	4	11	No	Type 2 Focal	NS	24.5	No	No	NS	NS	NS
54	65.6	Caucasian	7.52	18.1	none	none	1	0.269	4	1	No	T2A	28	2	right posterior lateral pz mid	Yes	Yes	484	Yes	No	0.8	1.1	1	0.4576	0.2-0.5	3	PZ	2 - Mid	10	3	3	5	Yes	4	4	1	4	12	No	Type 3 Focal	NS	28.8	Both	Yes	1 Axial	Right Mid Lateral	Fusion	4	1 Axial
55	60.6	Caucasian	5.67		paternal uncle		0	0.094	3	1	No	Neg	60	2	left apex central gland	Yes	Yes	770	Mild	No	0.6	0.9	1	0.2808	0.2-0.5	6	TZ	1 - Apex	6	3	3	4	No	3	3	1	3	10	No	Type 2 Focal	NS	56.7	12 Core	Yes	NS	Left Mid Medial	12 Core	9
56	62	Caucasian	11.81	10.2	none		3	0.257	2	1	No	T2A	46	1	right posterior lateral peripheral zone apex	Mild	Mild	1450	Yes	No	1.3	0.8	1.2	0.64896	0.5-1.0	3.5	PZ	1 - Apex	3.5	2	2	2	No	2	1	1	2	5	No	Type 1 Diffuse	NS	45	No	No	NS	NS	NS
57	66.3	Caucasian	4.66	28.3	father		0	0.082	2	1	No	Neg	57	1	left posterior lateral apex pz	Yes	Mild	1122	Yes	No	0.9	0.8	1.1	0.41184	0.2-0.5	2	PZ	1 - Apex	2	2	2	1	No	1	3	1	1	6	No	Type 3 Diffuse	NS	54.7	No	No	NS	NS	NS
58	68	Asian	7.96	18.6	none		1	0.284	3	1	No	Neg	28	1	left posterior lateral pz	Yes	Mild	1364	Yes	No	0.8	0.6	1	0.2496	0.2-0.5	2	PZ	2 - Mid	9	2	2	2	No	2	4	1	2	8	No	Type 3 Focal	NS	47.9	No	No	NS	NS	NS
59	61.9	Caucasian	8.11	7	no	yes	1	0.27	2	1	No	Neg	30	1	left mid peripheral zone	Yes	Yes	872	Yes	No	0.4	0.4	0.4	0.03328	<0.2	2	PZ	2 - Mid	9	2	2	3	No	3	2	1	4	7	No	Type 2 Diffuse	NS	28.7	12 Core	Yes	NS	Right Apex Medial	12 Core	5
61	65.9	Caucasian	16.57		father dx at 70 yoa		3	0.276	4	1	No	Neg	60	2	left peripheral zone post apex base	Yes	Yes	568	Yes	No	2.6	0.7	1.2	1.13568	>=1.0	2.5	PZ	1 - Apex	2.5	4	5	5	Yes	4	3	1	4	12	4	Type 2 Focal	NS	76.1	Both	Yes	1 Axial	Left Base Medial	Fusion	7	1 Axial
63	72.4	Caucasian	8.8	19	none		1	0.147	5	1	No	Neg	60	2	Central zone anterior lesion mid to base	Yes	Yes	610	Yes	No	1.6	1.5	1.4	1.7472	>=1.0	7	TZ	2 - Mid	14	5	5	3	No	3	4	1	5	12	No	Type 3 Focal	NS	50.6	Fusion	Yes	1 Axial	NS	Fusion		1 Axial
66	60.3	Not Specified Hispanic	10.14	14	none		1	0.175	3	1	No	Neg	58	1	Right Mid and Central Gland	Yes	Mild	1305	Yes	No	0.7	0.6	0.7	0.15288	<0.2	5	TZ	2 - Mid	12	3	3	5	Yes	4	4	1	4	12	No	Type 3 Focal	NS	41.8	No	No	NS	NS	NS
67	82.5	Caucasian	3.75		none		1	0.058	3	1	No	Neg	65	1	Left Mid Gland PZ	Yes	Mild	1305	Yes	No	0.6	0.6	0.6	0.11232	<0.2	2	PZ	2 - Mid	9	4	4	5	Yes	4	4	1	4	13	No	Type 3 Focal	NS	64.5	No	No	NS	NS	NS
68	77.7	Caucasian	5.85	22.1	brother		0	0.124	5	1	Yes	T2A	47	2	Right posterior lateral pz	Yes	Yes	786	Yes	No	1.3	1	1.3	0.8788	0.5-1.0	3	PZ	1 - Apex	3	5	5	4	No	3	4	1	4	13	4	Type 3 Focal	NS	48.9	Both	Yes	1 Sagittal	Right Base Lateral	12 Core	2	1 Sagittal
70	59.5	Caucasian	7.61	10	none		1	0.254	5	1	No	Neg	30	1	Mid Central Gland anterior	Yes	Yes	447	Yes	No	0.8	1	1.1	0.4576	0.2-0.5	7	TZ	2 - Mid	14	5	4	5	Yes	4	3	1	4	13	No	Type 2 Focal	NS	35.2	Both	Yes	1 Sagittal	Right Apex Medial	Fusion	5	1 Sagittal
71	57.5	Caucasian	3.5		none		0	0.078	3	2	No	Neg	45	2	left mid gland pz	Yes	Mild	1286	Mild	No	0.6	0.5	0.8	0.1248	<0.2	2	PZ	2 - Mid	9	3	3	2	No	2	3	1	2	8	No	Type 3 Diffuse	NS	53.5	No	No	NS	NS	NS
72	74.3	Caucasian	20.14	7.3	no	yes - breast mother	2	0.252	4	1	No	Neg	80	1	Left apex central zone	Yes	Yes	487	Yes	No	1.7	1.5	1.6	2.1216	>=1.0	5	TZ	1 - Apex	5	4	5	5	Yes	5	4	1	5	13	No	Type 3 Focal	NS	86.6	Fusion	Yes	1 Axial	NS	Fusion		1 Axial
74	71.1	Caucasian	7.64		none		0	0.17	5	1	No	T2A	45	2	Right Mid / Base PZ	Yes	Yes	637	Yes	No	0.89	0.66	0.66	0.201596	0.2-0.5	3.5	PZ	3 - Base	17.5	4	4	4	No	3	4	1	4	12	No	Type 3 Focal	NS	52.6	Both	Yes	1 Axial	Right Base Medial	Fusion	1	1 Axial
76	41.9	Caucasian	7.41	11.5	Father dx at 58 yo		0	0.232	3	1	No	T2A	32	2	left apex pz	Yes	Yes	617	No	No	1.3	1	1.2	0.8112	0.5-1.0	2	PZ	1 - Apex	2	2	2	2	No	2	1	0	2	5	No	Type 1 Diffuse	NS	31.8	Both	Yes	1 Axial	Left Base Medial	12 Core	7	1 Axial
78	73.2	Caucasian	5.9	9	Father (death at 80 from CAP) and Younger Brother		1	0.14	3	1	No	T2A	42	1	Left Posterior Apex PZ	Yes	Mild	1500	Mild	No	0.7	0.7	0.6	0.15288	<0.2	2.5	PZ	1 - Apex	2.5	2	2	2	No	2	3	1	2	7	No	Type 2 Focal	NS	44.7	Both	Yes	1 Sagittal	Left Mid Medial	12 Core	9	1 Sagittal
79	60.7	Caucasian	9.1		none	none	3	0.14	4	1	No	T2A	65	2	left apex pz	Yes	Mild	1026	Yes	No	0.9	0.9	1.1	0.46332	0.2-0.5	1	PZ	1 - Apex	1	2	2	2	No	2	4	1	2	8	No	Type 3 Focal	NS	52.8	No	No	NS	NS	NS
81	67.1	African American	12.5	0.9	none		2	0.298	3	1	No	T2A	42	1	right apex pz	Yes	Mild	901	Mild	No	0.5	0.7	0.7	0.1274	<0.2	3	PZ	1 - Apex	3	3	3	3	No	3	4	1	4	10	No	Type 3 Focal	NS	51.3	12 Core	Yes	NS	Right Base Medial	12 Core	1
82	66.3	Caucasian	7.2	15	none		1	0.111	4	1	No	T2A	65	2	right central zone apex	Yes	Yes	775	Yes	No	0.8	0.6	0.9	0.22464	0.2-0.5	5	TZ	1 - Apex	5	4	4	5	Yes	4	4	1	4	13	No	Type 3 Focal	NS	74.8	Fusion	Yes	2 Axial	NS	Fusion		2 Axial
83	66.2	Caucasian	9.64	7.6	none		1	0.182	3	1	No	Neg	53	1	left apex pz	Yes	Mild	1116	Yes	No	0.5	0.3	0.6	0.0468	<0.2	2	PZ	1 - Apex	2	2	2	5	Yes	4	3	1	4	10	No	Type 2 Focal	NS	50.4	Fusion	Yes	1 Axial	NS	Fusion		1 Axial
85	77.1	African American	7.77	13.8	none		1	0.165	5	1	No	Neg	47	1	Left central zone apex	Yes	Yes	347	Yes	No	0.8	0.8	1.1	0.36608	0.2-0.5	6	TZ	1 - Apex	6	4	4	5	Yes	4	4	1	4	13	4	Type 3 Focal	NS	53.4	Both	Yes	1 Axial	Left Apex Medial	Fusion	11	1 Axial
86	73.6	Caucasian	8		none		1	0.19	5	1	No	Neg	42	1	Central Zone Anterior base/mid	Yes	Yes	466	Yes	No	2.6	1.8	2.2	5.35392	>=1.0	7	TZ	3 - Base	21	5	5	5	Yes	5	4	1	5	14	No	Type 3 Focal	NS	44.5	Both	Yes	1 Axial	Left Base Medial	Fusion	7	1 Axial
88	52.4	Caucasian	3.32		brother and uncle		0	0.101	3	1	No	Neg	33	1	left mid pz posteriolaterally	Yes	Yes	683	Yes	No	0.4	0.6	0.6	0.07488	<0.2	2	PZ	2 - Mid	9	2	2	2	No	2	4	1	2	8	No	Type 3 Focal	NS	34	Both	Yes	1 Sagittal	Left Base Lateral	12 Core	8	1 Sagittal
90	87.8	Caucasian	14		none		0	0.259	5	2	Yes	T2C	54	3	left anterior mid gland	Yes	Yes	711	Yes	No	1.3	0.9	1	0.6084	0.5-1.0	1	PZ	1 - Apex	1	5	5	4	No	3	4	1	4	13	5	Type 3 Focal	NS	44	Both	Yes	2 Sagittal	Left Base Lateral	Fusion	8	2 Sagittal
91	80.6	Caucasian	62.7		none		6	0.784	5	1	Yes	Neg	80	1	left apex anterior	Yes	Yes	788	Yes	Yes	1	1.7	1.6	1.4144	>=1.0	7	TZ	1 - Apex	7	5	5	4	No	3	4	1	5	13	5	Type 3 Focal	NS	91.5	Both	Yes	1 Sagittal	Left Apex Lateral	Fusion	12	1 Sagittal
93	66.2	Asian	5.2	20.3	none	none	0	0.083	3	1	No	Neg	63	1	right posterior lateral peripheral	No	Mild	1465	Yes	No	1.2	1	1.4	0.8736	0.5-1.0	3	PZ	3 - Base	17	2	2	5	Yes	4	4	1	4	11	No	Type 3 Focal	NS	62.2	No	No	NS	NS	NS
94	60	Caucasian	3.91		father-prostate ca Dx in his 60's	prostate	0	0.069	3	1	No	Neg	57	2	left apex / mid gland	Yes	Mild	900	Yes	No	0.8	1.3	2	1.0816	>=1.0	2	PZ	1 - Apex	2	2	2	4	No	3	3	1	4	9	No	Type 3 Diffuse	NS	57.4	No	No	NS	NS	NS
95	75.7	Caucasian	19.5		none	none	2	0.39	5	1	Yes	T2A	50	3	right peripheral anterior apex	Yes	Yes	411	Yes	No	1.2	1.9	1.6	1.89696	>=1.0	4	PZ	1 - Apex	4	5	5	4	No	3	4	1	4	13	5	Type 3 Focal	NS	64.6	Both	Yes	1 Sagittal	Right Apex Lateral	Fusion	6	1 Sagittal
97	83.7	Caucasian	25	18.9	possible father		2	0.568	4	1	No	Neg	44	2	Right central zone mid gland	Yes	Yes	561	Yes	No	1	0.6	0.8	0.2496	0.2-0.5	5	TZ	2 - Mid	12	4	4	5	Yes	4	4	1	4	13	No	Type 3 Focal	NS	46.9	Both	Yes	2 Sagittal	Right Mid Lateral	Fusion	4	2 Sagittal
100	68.1	Multiracial	10.3	20.9	none reported		1	0.105	2	1	No	Neg	98	1	Right Apex	Yes	Mild	1400	Mild	No	0.9	0.7	0.5	0.1638	<0.2	3	PZ	1 - Apex	3	2	2	4	No	3	1	1	4	7	No	Type 1 Focal	NS	121	Fusion	Yes	1 Sagittal	NS	Fusion		1 Sagittal
101	63.4	Asian Hispanic	2.5		none reported		1	0.069	3	1	No	Neg	36	1	Right mid gland	Yes	Mild	1355	Mild	No	0.3	0.4	0.6	0.03744	<0.2	3	PZ	2 - Mid	10	2	2	2	No	2	1	1	2	5	No	Type 1 Diffuse	NS	40.1	No	No	NS	NS	NS
103	67	Caucasian	3.98		none	none	1	0.095	3	1	No	Neg	42	1	Left mid gland pz posterior laterally	Yes	No	1320	Yes	No	0.6	0.6	0.9	0.16848	<0.2	2	PZ	2 - Mid	9	3	3	1	No	1	4	1	1	8	No	Type 3 Focal	NS	60	No	No	NS	NS	NS
104	62.4	Caucasian	8		none		2	0.333	4	1	No	T2A	24	2	Right mid gland peripheral zone laterally extending to the right apex	Yes	Yes	585	Yes	No	1	1.3	1.2	0.8112	0.5-1.0	4	PZ	2 - Mid	11	2	2	4	No	3	3	1	4	9	No	Type 3 Diffuse	NS	23.5	Both	Yes	1 Sagittal	Right Apex Lateral	Fusion	6	1 Sagittal
105	65.8	Caucasian	9.86		Father dx @ 70's	prostate	2	0.299	3	1	No	Neg	33	1	left posterior peripheral	Yes	Yes	665	Mild	No	0.7	0.5	0.7	0.1274	<0.2	2	PZ	1 - Apex	2	3	3	4	No	3	1	1	4	8	No	Type 1 Focal	NS	42.5	No	No	NS	NS	NS
106	80.3	African American	12.07	10.7	none		2	0.355	4	3	Yes	T2A	34	3	left mid / apex pz	Yes	Yes	950	Yes	Yes	0.9	1	1.7	0.7956	0.5-1.0	2	PZ	1 - Apex	2	3	3	3	No	3	1	1	4	7	5	Type 1 Diffuse	NS	28.8	12 Core	Yes	NS	Right Apex Lateral	12 Core	6
107	54.5	African American	5.2	25.5	none reported		2	0.083	3	1	No	Neg	63	1	left apex peripheral zone	Yes	Mild	1073	Mild	No	0.8	0.7	1.1	0.32032	0.2-0.5	1	PZ	1 - Apex	1	2	2	4	No	3	3	1	4	9	No	Type 3 Diffuse	NS	56	12 Core	Yes	NS	Left Mid Lateral	12 Core	10
110	55.4	Caucasian	5.07	15.1	none	none	0	0.106	4	1	Yes	Neg	48	2	right pz mid aprical central zone	Yes	Yes	910	Yes	No	0.7	0.9	0.8	0.26208	0.2-0.5	5	TZ	2 - Mid	12	4	4	4	No	3	4	1	4	12	No	Type 3 Focal	NS	45.6	No	No	NS	NS	NS
113	59.2	Caucasian	10.27	5.5	brother, maternal grandfather	yes, not specified	1	0.257	5	1	No	Neg	40	1	Right apex central zone anteriorly	Yes	Yes	683	Yes	No	1	1.3	1	0.676	0.5-1.0	7	TZ	2 - Mid	14	5	4	5	Yes	4	3	1	4	13	No	Type 2 Focal	NS	45.7	Fusion	Yes	1 Axial	NS	Fusion		1 Axial
114	58.6	Multiracial Hispanic	3.01	22.3	none	yes	1	0.108	5	1	No	Neg	28	2	Anterior central zone at the level of the meet and base of the gland	Yes	Yes	752	Yes	No	1.6	1.7	2.5	3.536	>=1.0	7	TZ	2 - Mid	14	5	5	4	No	3	1	1	5	10	No	Type 1 Focal	NS	36.1	Fusion	Yes	1 Axial	NS	Fusion		1 Axial
115	53.9	African American	4.75	12.1	paternal dx 63		1	0.085	4	1	No	Neg	56	2	Left posterior lateral base peripheral zone	Yes	Yes	534	Yes	No	1	0.8	0.8	0.3328	0.2-0.5	2	PZ	3 - Base	16	4	4	4	No	3	3	1	4	11	No	Type 2 Focal	NS	49.6	No	No	NS	NS	NS
116	63.7	Caucasian	2.8		none		0	0.057	4	1	No	Neg	49	1	left mid gland anterior	Yes	Yes	462	Yes	No	2.3	1.3	1.9	2.95412	>=1.0	7	TZ	2 - Mid	14	5	5	5	Yes	5	1	1	5	11	No	Type 1 Diffuse	NS	51.8	Fusion	Yes	1 Axial	NS	Fusion		1 Axial
117	79	Caucasian	19.72	13.6	brother dx 70		2	0.222	5	1	No	Neg	89	1	Anterior gland at the level of the base and mid gland	Yes	Yes	544	Mild	No	2.7	0.9	2.8	3.53808	>=1.0	7	TZ	2 - Mid	14	5	5	4	No	3	4	1	5	13	No	Type 3 Focal	NS	93.1	Fusion	Yes	1 Sagittal	NS	Fusion		1 Sagittal
118	76	Caucasian	6.41	15	2 brothers dx 55 & 72		0	0.279	4	1	No	Neg	23	1	right posterior lateral peripheral zone base	Yes	Yes	759	Yes	No	1.2	0.8	0.8	0.39936	0.2-0.5	4	PZ	2 - Mid	11	4	4	5	Yes	4	4	1	4	13	No	Type 3 Focal	NS	26.5	Both	Yes	1 Axial	Left Base Medial	Fusion	7	1 Axial
119	63.1	Caucasian	29.3		Father dx 83	mother bone cancer	3	0.637	4	1	No	Neg	46	1	Right apex central zone	Yes	Mild	931	Yes	No	2.6	1.3	1.6	2.81216	>=1.0	5	TZ	1 - Apex	5	4	5	3	No	3	4	1	5	11	No	Type 3 Focal	NS	51	No	No	NS	NS	NS
120	58.6	Caucasian	7.71	13.4	none reported	none reported	2	0.208	3	1	No	Neg	37	2	Right central zone mid gland	Yes	Yes	875	Yes	No	1	1	1	0.52	0.5-1.0	5	TZ	2 - Mid	12	2	2	4	No	3	4	1	2	10	No	Type 3 Focal	NS	39	No	No	NS	NS	NS
125	58.4	Caucasian	17.3	14.8	2 brothers, (60.64)		1	0.192	3	1	No	Neg	90	1	Right base posteriorly	Yes	Mild	1200	Yes	No	0.4	0.3	0.4	0.02496	<0.2	4	PZ	3 - Base	18	4	4	3	No	3	3	1	4	10	No	Type 2 Focal	NS	85.9	No	No	NS	NS	NS
126	65	Caucasian Hispanic	12.15	15.7	none		1	0.135	3	1	No	Neg	90	1	Right anterior central zone	Yes	Mild	954	Mild	No	1.2	0.5	0.8	0.2496	0.2-0.5	5	TZ	2 - Mid	12	4	4	4	No	3	1	1	4	9	No	Type 1 Diffuse	NS	103	No	No	NS	NS	NS
127	60.3	Caucasian	14		none reported	none reported	0	0.7	3	1	No	Neg	20	2	Posterior peripheralzone at the level of the base of the prostate gland	Yes	Yes	566	Mild	No	1.6	0.5	0.8	0.3328	0.2-0.5	3.5	PZ	3 - Base	17.5	4	4	4	No	3	1	1	4	9	No	Type 1 Focal	NS	24	Both	Yes	1 Axial	Left Mid Medial	Fusion	9	1 Axial
130	63.1	Multiracial	4.45	34.4	none		0	0.047	4	1	No	Neg	94	2	Right apical peripheral zone	Yes	Yes	671	Yes	No	0.7	0.5	0.9	0.1638	<0.2	3	PZ	1 - Apex	3	3	3	4	No	3	3	1	4	10	No	Type 2 Focal	NS	119	No	No	NS	NS	NS
132	74.1	Caucasian	9.9	13	none	none	0	0.33	4	1	No	T2A	30	2	Left posterior apex peripheral zone	Yes	Yes	688	Yes	No	0.8	0.4	0.8	0.13312	<0.2	2	PZ	1 - Apex	2	2	2	5	Yes	4	3	1	4	10	No	Type 2 Focal	NS	34.2	Both	Yes	2 Sagittal	Left Base Lateral	Fusion	8	2 Sagittal
133	59.7	Caucasian	13.7		Father dx 60's alive radiation	none reported	2	0.623	4	1	No	Neg	22	1	Right anterior central zone in the mid gland	Yes	Yes	677	Yes	No	1.1	0.7	1.3	0.52052	0.5-1.0	7	TZ	2 - Mid	14	4	4	5	Yes	4	3	1	4	12	No	Type 2 Focal	NS	19	Fusion	Yes	1 Axial	NS	Fusion		1 Axial
135	60.5	Caucasian	8.34	19	none reported	paternal colon cancer	0	0.203	3	1	No	Neg	41	3	left mid gland periperhal zone posterior laterally	Yes	Mild	1181	Yes	No	0.5	0.8	0.8	0.1664	<0.2	2	PZ	2 - Mid	9	2	2	2	No	2	4	1	2	8	No	Type 3 Focal	NS	48.6	Both	Yes	2 Axial	Right Apex Medial	Fusion	5	2 Axial
136	57.9	Caucasian	4.3		father dx at 60's metastic disease -alive	none reported	0	0.134	4	1	No	Neg	32	2	Right anterior peripheral zone extending to the right anterior central zones	Yes	Yes	499	Yes	No	1.1	0.9	0.9	0.46332	0.2-0.5	5	TZ	1 - Apex	5	4	4	5	Yes	4	3	1	4	12	No	Type 3 Diffuse	NS	40.9	Both	Yes	1 Sagittal	Left Base Lateral	12 Core	8	1 Sagittal
137	69.2	African American	11.2		none reported	none reported	3	0.211	3	1	No	Neg	53	1	Left mid gland peripheral zone laterally	Yes	Yes	922	No	No	0.6	0.5	0.9	0.1404	<0.2	1	PZ	2 - Mid	8	4	4	4	No	3	1	0	3	9	No	Type 1 Diffuse	NS	57.3	No	No	NS	NS	NS
139	69.7	Caucasian	4.95		none reported	none reported	1	0.118	4	1	No	Neg	42	1	left apex posteriorly	Yes	Yes	809	Yes	No	0.7	0.7	0.5	0.1274	<0.2	2.5	PZ	1 - Apex	2.5	4	4	5	Yes	4	4	1	4	13	No	Type 3 Focal	NS	47.4	No	No	NS	NS	NS
140	58.4	Caucasian	4.44		Brother diagnosed and treated RALP 52	maternal colon & breast	0	0.202	4	1	No	Neg	22	1	Left apex peripheral zone	Yes	Yes	941	Yes	No	0.4	0.5	0.6	0.0624	<0.2	2	PZ	1 - Apex	2	2	2	5	Yes	4	4	1	4	11	No	Type 3 Focal	NS	24	Both	Yes	1 Sagittal	Right Mid Medial	Fusion	3	1 Sagittal
141	68.9	Caucasian	21.26		none reported	lung cancer father/mother/brother - sister breast cancer	1	0.483	5	1	No	Neg	44	1	Right base periperhal zone	Yes	Yes	653	Yes	Yes	1.9	1.7	1.4	2.35144	>=1.0	4	PZ	3 - Base	18	5	5	5	Yes	5	4	1	5	14	5	Type 3 Focal	NS	61.9	Both	Yes	1 Axial	Right Mid Lateral	Fusion	4	1 Axial
144	65	Caucasian	11.96	20	none	lung	0	0.386	5	1	No	T2C	31	3	Right posterior lateral periperhal zone base	Yes	Yes	833	Yes	No	0.8	1	1.2	0.4992	0.2-0.5	3	PZ	2 - Mid	10	4	4	4	No	3	4	1	4	12	No	Type 3 Focal	NS	33.9	Both	Yes	2 Axial	Right Mid Lateral	Fusion	4	2 Axial
145	76.2	Caucasian	7.8		none	sister breast	1		4	1	No	Neg		1	Right CZ mid gland	Yes	Mild	955	Yes	No	1.4	1.4	1.3	1.32496	>=1.0	6	TZ	2 - Mid	13	3	3	4	No	3	4	1	3	11	No	Type 3 Focal	NS	92.9	No	No	NS	NS	NS
146	83.8	Caucasian	7.62	30.9	none reported	none reported	2	0.201	3	1	No	T2A	38	1	right apex periperhal zone posteriorly extending to the left and right mid gland peripheral zone	Yes	Mild	1086	Mild	No	2	0.9	2.6	2.4336	>=1.0	2	PZ	1 - Apex	2	3	3	2	No	2	1	1	2	6	No	Type 1 Diffuse	NS	40.9	No	No	NS	NS	NS
147	64.1	Caucasian	5.9	23.4	father dx 64 died of CAD 89	none	2	0.092	4	1	No	Neg	64	1	Right posterior peripheral zone base	Yes	Mild	1077	Yes	No	0.7	0.4	0.9	0.13104	<0.2	3.5	PZ	2 - Mid	10.5	4	4	4	No	3	4	1	4	12	No	Type 3 Focal	NS	46.8	No	No	NS	NS	NS
148	60.8	Caucasian	8.1		none reported	none reported	1	0.111	3	1	No	Neg	73	2	left base PZ	Yes	Yes	850	Yes	No	0.6	0.5	0.9	0.1404	<0.2	2.5	PZ	3 - Base	16.5	4	4	4	No	3	3	1	4	11	No	Type 3 Diffuse	NS	96	Both	Yes	2 Sagittal	Right Base Lateral	Fusion	2	2 Sagittal
149	65.8	Caucasian	2.6		father died of prostate cancer at 80	none	0	0.036	3	1	No	Neg	73	1	left lateral PZ mid gland	Yes	Mild	1179	Yes	No	0.7	0.5	0.7	0.1274	<0.2	2	PZ	2 - Mid	9	2	2	3	No	3	1	1	4	6	No	Type 1 Diffuse	NS	50.8	No	No	NS	NS	NS
150	66.6	Caucasian	9.66	13	none	none	2	0.169	3	1	No	Neg	57	1	left posterior pz mid gland to base	Yes	Yes	687	Yes	No	0.8	0.5	0.8	0.1664	<0.2	2	PZ	3 - Base	16	3	3	4	No	3	4	1	4	11	No	Type 3 Focal	NS	49.1	Both	Yes	1 Sagittal	Left Base Lateral	Fusion	8	1 Sagittal
151	62.2	Caucasian	49.6		none	none	3	1.417	4	1	No	Neg	35	2	Right apex	Yes	Mild	1162	Mild	No	0.6	1	1	0.312	0.2-0.5	3	PZ	1 - Apex	3	4	4	4	No	3	1	1	4	9	NS	Type 1 Diffuse	NS	38.1	Fusion	Yes	2 Axial	NS	Fusion		2 Axial
152	67.5	Caucasian	1.7		paternal grandfather -died prostate cancer 49	none reported	1	0.068	4	1	No	Neg	25	1	left peripheral zone mid gland posteriorly	Yes	Yes	800	Yes	No	0.8	0.6	0.7	0.17472	<0.2	2.5	PZ	2 - Mid	9.5	4	4	5	Yes	4	4	1	4	13	No	Type 3 Focal	NS	25.5	No	No	NS	NS	NS
153	67	Caucasian	16		none reported	none reported	2	0.254	3	1	No	Neg	63	2	anterior central zone in the apex	Yes	Mild	1050	Mild	No	0.9	1.2	1.7	0.95472	0.5-1.0	7	TZ	1 - Apex	7	5	5	4	No	3	1	1	5	10	No	Type 1 Diffuse	NS	69	Fusion	Yes	1 Sagittal	NS	Fusion		1 Sagittal
154	69.5	Caucasian	8.98	9.24	none reported	none reported	0	0.169	4	1	Yes	Neg	53	2	periperhal zone, left apex posterior laterally	Yes	Yes	853	Yes	No	1.3	0.7	0.7	0.33124	0.2-0.5	2	PZ	1 - Apex	2	5	5	4	No	3	4	1	4	13	NS	Type 3 Focal	NS	59.8	Both	Yes	2 Sagittal	Left Apex Lateral	12 Core	12	2 Sagittal
157	56.7	Caucasian	10.77		none reported	none reported	1	0.152	3	1	No	Neg	71	1	Left peripheral zone posterior mid	Yes	Mild	1253	Yes	No	0.6	0.6	0.8	0.14976	<0.2	2.5	PZ	2 - Mid	9.5	2	2	5	Yes	4	5	1	4	12	No	Type 3 Focal	NS	59.8	No	No	NS	NS	NS
158	68	Caucasian	4.32		none reported	none reported	0	0.149	3	1	No	Neg	29	1	Right apex posterior laterally	Yes	Mild	1249	Yes	No	0.5	0.7	0.9	0.1638	<0.2	3	PZ	1 - Apex	3	3	3	4	No	3	4	1	4	11	No	Type 3 Focal	NS	30.3	No	No	NS	NS	NS
159	66.3	African American	6.91	27.2	yes	yes	2	0.11	3	1	No	Neg	63	1	left mid gland posterior laterally peripheral zone	Yes	Yes	823	Yes	No	1.4	1.1	1.4	1.12112	>=1.0	2	PZ	1 - Apex	2	4	4	4	No	3	4	1	4	12	No	Type 3 Focal	NS	48.8	12 Core	Yes	NS	Right Base Lateral	12 Core	2
160	66.5	Caucasian	6.67	11.3	adopted unknown	adopted unknown	0	0.155	3	1	No	Neg	43	2	Left mid peripheral zone posterior laterally	Yes	Mild	1040	Mild	No	0.12	1	1.7	0.10608	<0.2	2	PZ	2 - Mid	9	3	3	3	No	3	3	1	4	9	No	Type 3 Diffuse	NS	49.9	12 Core	Yes	NS	Right Apex Lateral	12 Core	6
161	60.9	Caucasian	4.1	29.4	none reported	none reported	3	0.1	3	1	No	Neg	41	1	Left mid left peripehral zone posterior laterally	Yes	Mild	993	Mild	No	0.8	0.7	0.8	0.23296	0.2-0.5	2	PZ	2 - Mid	9	2	2	5	Yes	4	1	1	4	8	No	Type 1 Diffuse	NS	44.6	No	No	NS	NS	NS
162	69	African American	11.22	7	father dx 70's	none reported	1	0.312	3	2	No	Neg	36	2	right peripheral zone mid gland	Yes	Mild	1360	Mild	No	0.9	1.1	1.2	0.61776	0.5-1.0	3	PZ	2 - Mid	10	3	3	3	No	3	2	1	4	8	No	Type 2 Focal	NS	35	Both	Yes	2 Axial	Left Mid Medial	Fusion	9	2 Axial
163	57.9	Caucasian	4.2		2 brothers dx 61, 62 had radical prostectomies, Father dx as well	none reported	0	0.117	4	1	No	Neg	36	2	left peripheral zone base	Yes	Yes	671	Yes	No	1.2	0.7	0.8	0.34944	0.2-0.5	2	PZ	3 - Base	16	4	4	4	No	3	4	1	4	12	No	Type 3 Focal	NS	30.8	Both	Yes	1 Axial	Right Base Lateral	Fusion	2	1 Axial
164	66.7	Caucasian	7.45	18.1	none reported	none reported	0	0.166	4	1	No	Neg	45	2	Right mid gland posteriorly	Yes	Yes	816	Yes	No	0.9	0.4	0.9	0.16848	<0.2	3.5	PZ	2 - Mid	10.5	3	3	4	No	3	4	1	4	11	No	Type 3 Focal	NS	54.8	12 Core	Yes	NS	Right Mid Lateral	12 Core	4
168	64.6	Caucasian	6.08		none reported	colon cancer	0	0.174	3	1	No	Neg	35	1	Left central zone mid gland	Yes	Yes	863	Yes	No	0.7	0.7	0.8	0.20384	0.2-0.5	5	TZ	2 - Mid	12	4	4	4	No	3	3	1	4	11	No	Type 2 Focal	NS	43.7	No	No	NS	NS	NS
169	58.9	Not Specified Hispanic	12.12		none reported	none reported	2	0.178	3	1	No	Neg	68	1	Left central zone apex	Yes	Mild	1007	Yes	No	0.8	0.9	0.8	0.29952	0.2-0.5	6	TZ	1 - Apex	6	3	3	4	No	3	4	1	3	11	No	Type 3 Focal	NS	73.8	Fusion	Yes	1 Axial	NS	Fusion		1 Axial
170	63.4	Caucasian	7.41	8.2	none reported	none reported	0	0.195	4	1	No	Neg	38	2	Anterior central zone left greater than right	Yes	Yes	805	Yes	No	1.5	0.8	2.2	1.3728	>=1.0	5	TZ	3 - Base	19	5	5	4	No	3	3	1	5	12	No	Type 2 Focal	NS	33.4	No	No	NS	NS	NS
172	55.2	Caucasian	6.4	23.9	2 uncles on maternal/paternal dx 70's	mother colon cancer dx 86	1	0.074	3	1	No	Neg	86	1	POSTERIOLATERAL LEFT MID GLAND PERIPHERAL ZONE	Yes	Mild	1416	Mild	No	0.9	0.6	0.8	0.22464	0.2-0.5	2	PZ	2 - Mid	9	3	3	3	No	3	2	1	4	8	No	Type 2 Diffuse	NS	86.4	No	No	NS	NS	NS
173	71	Caucasian	4.83	34.8	yes, garndfather/father both dies of prostate cancer, uncle and brother	maternal breast cancer	0	0.161	4	1	No	Neg	30	3	Right apex peripheral zone	Yes	Yes	533	Yes	No	0.8	0.7	1.3	0.37856	0.2-0.5	4	PZ	1 - Apex	4	4	4	4	No	3	4	1	4	12	3	Type 3 Focal	NS	30.6	Both	Yes	1 Axial	Right Apex Medial	Fusion	5	1 Axial
175	64.6	Caucasian	11.13		none reported	breast and neuroblastoma	2	0.159	4	2	No	Neg	70	2	Left central zone mid gland anteriorly	Yes	Yes	680	Yes	No	1.2	1	1.4	0.8736	0.5-1.0	6	TZ	2 - Mid	13	4	4	5	Yes	4	4	1	4	13	No	Type 3 Focal	NS	93	12 Core	Yes	NS	Left Apex Lateral	12 Core	12
176	71.2	African American	7.35		none reported	none reported	1	0.117	4	1	No	Neg	63	2	Right mid gland periperhal zones posteriorly	Yes	Yes	761	Yes	No	0.8	0.5	1	0.208	0.2-0.5	3.5	PZ	3 - Base	17.5	4	4	4	No	3	4	1	4	12	NS	Type 3 Focal	NS		Fusion	Yes	1 Axial	NS	Fusion		1 Axial
177	55.6	Caucasian	3.51	12.3	none reported	none reported	0	0.084	3	1	No	Neg	42	1	Right apex peripheral zone	Yes	Mild	1010	Mild	No	0.7	1.2	0.6	0.26208	0.2-0.5	4	PZ	1 - Apex	4	2	2	2	No	2	1	1	2	5	No	Type 1 Diffuse	NS	46.2	No	No	NS	NS	NS
179	63.8	Caucasian	7.06	20.4	none reported	lung	0	0.042	3	1	No	Neg	167	1	left central zone apex	Yes	Yes	691	Yes	No	1.3	1.4	1.1	1.04104	>=1.0	6	TZ	1 - Apex	6	3	3	4	No	3	3	1	3	10	No	Type 3 Focal	NS	166	No	No	NS	NS	NS
180	70.7	Caucasian	6.53	38.2	none	squamous cell carcinoma	0	0.097	5	1	No	Neg	67	2	Right central zone in the mid gland	Yes	Yes	419	Yes	No	2.4	2.5	1.9	5.928	>=1.0	5	TZ	2 - Mid	12	4	5	5	Yes	5	3	1	5	12	No	Type 3 Diffuse	NS	81.7	Fusion	Yes	1 Sagittal	NS	Fusion		1 Sagittal
181	59.3	Caucasian	2.64		none reported	none reported	0	0.071	3	1	No	Neg	37	1	left apex posterior laterally	Yes	Mild	1390	Mild	No	1.5	0.4	1.5	0.468	0.2-0.5	2	PZ	1 - Apex	2	2	2	3	No	3	3	1	4	8	No	Type 3 Diffuse	NS	43.5	No	No	NS	NS	NS
182	67.6	Caucasian	9.02		paternal dx at 65m died at 69 CAD	none reported	1	0.258	3	1	No	Neg	35	1	left mid gland posterior laterally	Yes	Mild	1200	Yes	No	0.7	0.6	0.6	0.13104	<0.2	2	PZ	2 - Mid	9	4	4	4	No	3	3	1	4	11	No	Type 2 Focal	NS	34.1	No	No	NS	NS	NS
184	65.2	Caucasian	19.7	11.2	none	skin cancer	1	0.458	5	1	No	Neg	43	2	Left posterior lateral mid peripheral zone	Yes	Yes	570	Yes	Yes	1.2	1	0.8	0.4992	0.2-0.5	2	PZ	2 - Mid	9	5	5	5	Yes	5	4	1	5	14	4	Type 3 Focal	NS	54.6	Both	Yes	2 Sagittal	Left Mid Lateral	12 Core	10	2 Sagittal
186	66.5	Caucasian	6.6		father dx 72, seeds and then mets	mother cervical cancer	3	0.143	4	1	No	Neg	46	1	Right anterior mid gland peripheral zone	Yes	Yes	842	Yes	No	0.7	0.4	0.5	0.0728	<0.2	4	PZ	1 - Apex	4	4	4	5	Yes	4	4	1	4	13	No	Type 3 Focal	NS	49.7	Both	Yes	1 Axial	Right Apex Medial	Fusion	5	1 Axial
187	60.1	Caucasian	8.86	13.7	none reported	none reported	1	0.134	4	1	No	Neg	66	1	right posterior lateral peripheral zone base	Yes	Yes	896	Yes	Yes	0.8	0.9	1.4	0.52416	0.5-1.0	3	PZ	3 - Base	17	3	3	4	No	3	4	1	4	11	4	Type 3 Focal	NS	62.8	No	No	NS	NS	NS
188	59.6	Caucasian	12.5	11	none reported	none reported	2	0.136	3	1	No	Neg	92	1	Left central zone mid gland	Yes	Yes	558	Yes	No	1.2	1.7	1.3	1.37904	>=1.0	6	TZ	2 - Mid	13	4	5	5	Yes	5	3	1	5	12	No	Type 3 Diffuse	NS	99.3	Fusion	Yes	1 Axial	NS	Fusion		1 Axial
189	62.6	Caucasian	3.92		none reported	neoplasm urinary bladder -father	0	0.196	4	1	No	Neg	20	2	Left apex peripheral zone posteriorly	Yes	Yes	838	Yes	No	0.6	0.4	0.9	0.11232	<0.2	2	PZ	1 - Apex	2	4	4	4	No	3	3	1	4	11	No	Type 3 Focal	NS	18.8	Both	Yes	1 Sagittal	Right Apex Lateral	Fusion	6	1 Sagittal
191	76.3	Asian	9.45	33	none reported	none reported	1	0.236	4	1	No	Neg	40	2	Right central zone at the base	Yes	Yes	690	Yes	No	1.8	1.4	1.4	1.83456	>=1.0	5	TZ	3 - Base	19	4	5	4	No	3	2	1	5	10	No	Type 2 Diffuse	NS	35.2	Both	Yes	1 Sagittal	Left Apex Medial	Fusion	11	1 Sagittal
193	59.4	Caucasian	8.27	11.7	none reported	none reported	3	0.276	5	1	Yes	Neg	30	2	Left anterior central zone	Yes	Yes	436	Yes	Yes	0.8	0.6	1.3	0.32448	0.2-0.5	7	TZ	3 - Base	21	5	5	5	Yes	5	4	1	5	14	4	Type 3 Focal	NS	33.3	Fusion	Yes	1 Sagittal	NS	Fusion		1 Sagittal
194	58.8	Caucasian Hispanic	4.62	19.6	father died of prostate cancer		1	0.073	3	1	No	Neg	63	1	left apex peripheral zone	Yes	Yes	608	Yes	No	0.8	0.8	0.9	0.29952	0.2-0.5	1	PZ	1 - Apex	1	2	2	4	No	3	4	1	4	10	No	Type 3 Focal	NS	57.3	No	No	NS	NS	NS
195	60.8	Caucasian	5.77	19.2	none reported	none reported	2	0.192	3	1	No	Neg	30	1	Central zone apex, anterior to the uretha	Yes	Yes	620	Yes	No	0.4	0.3	1.4	0.08736	<0.2	6	TZ	1 - Apex	6	4	4	4	No	3	3	1	4	11	No	Type 3 Diffuse	NS	34.1	Both	Yes	1 Sagittal	Left Apex Medial	Fusion	11	1 Sagittal
196	56.3	Caucasian	4.03		father dx cap 76	none reported	0	0.09	3	1	No	Neg	45	2	right mid gland peripheral zone	Yes	No	1450	Yes	No	0.6	0.5	0.5	0.078	<0.2	3	PZ	2 - Mid	10	3	3	1	No	1	4	1	1	8	No	Type 3 Focal	NS	58.2	No	No	NS	NS	NS
197	65.6	African American	78.1		none reported	none reported	16	1.474	5	1	Yes	Neg	53	1	left central zone in the mid and base of the bladder extending to the median lobe	Yes	Yes	600	Yes	No	3.5	2.7	3.5	17.199	>=1.0	6	TZ	3 - Base	20	4	5	5	Yes	5	4	1	5	13	4	Type 3 Focal	3	54.1	Fusion	Yes	1 Sagittal	NS	Fusion		1 Sagittal
198	62.8	Caucasian	6.5	17.8	none	maternal breast (death)	2	0.093	4	1	No	Neg	70	1	left mid gland peripheral zone	Yes	Yes	939	Yes	No	0.8	0.7	0.8	0.23296	0.2-0.5	2	PZ			3	3	4	No	3	3	1	4	10	No	Type 3 Diffuse	NS	72.7	Both	Yes	1 Sagittal	Left Mid Lateral	Fusion	10	1 Sagittal
199	58.8	Caucasian	7.19	10	none	none	2	0.2	3	1	No	Neg	36	2	right mid gland central zone posteriorly	Yes	Yes	828	Yes	No	1.4	1	1.5	1.092	>=1.0	5	TZ	2 - Mid	12	2	2	4	No	3	4	1	2	10	No	Type 3 Focal	NS	26.5	No	No	NS	NS	NS
200	69.2	Caucasian	83.16	8.9	none reported	none reported	5	1.434	5	1	No	Neg	58	1	base anterior central zone	Yes	Yes	537	Mild	No	3.2	2.1	2.7	9.43488	>=1.0	7	TZ	3 - Base	21	5	5	5	Yes	5	2	1	5	12	4	Type 2 Diffuse	NS	53.3	Both	Yes	1 Sagittal	Left Base Lateral	Fusion	8	1 Sagittal
201	60.5	Caucasian	12.1	15	none reported	none reported	1	0.098	4	1	No	Neg	123	1	right posterior peripheral zone base	Yes	Mild	1239	Yes	No	0.9	1	1.2	0.5616	0.5-1.0	2.5	PZ	3 - Base	16.5	4	4	4	No	3	4	1	4	12	No	Type 3 Focal	NS	76.7	No	No	NS	NS	NS
202	69.5	African American	16.42		none reported	none reported	3	0.432	5	1	No	Neg	38	1	anterior central zone in the mid gland	Yes	Yes	521	Yes	No	1.4	1.1	1.4	1.12112	>=1.0	7	TZ	2 - Mid	14	5	4	4	No	3	2	1	4	11	No	Type 2 Diffuse	NS	29	Fusion	Yes	1 Axial	NS	Fusion		1 Axial
205	66.4	Caucasian	11.4		none reported	none reported	2	0.088	4	1	No	Neg	130	2	left mid gland peripheral zone	Yes	Mild	1072	Yes	NS	1.1	0.8	1.4	0.64064	0.5-1.0	2	PZ	2 - Mid	9	3	3	4	No	3	4	1	4	11	No	Type 3 Focal	NS	129	No	No	NS	NS	NS
206	72.7	Caucasian	5.08		none reported	testicular -dad	0	0.141	5	1	No	Neg	36	2	left base peripheral zone	Yes	Yes	565	Yes	No	1.6	0.8	2.4	1.59744	>=1.0	2	PZ	3 - Base	16	5	5	5	Yes	5	4	1	5	14	5	Type 3 Focal	NS	34.3	Both	Yes	1 Sagittal	Left Base Lateral	Fusion	8	1 Sagittal
207	62.8	Caucasian	6.42	24.1	none reported	digestive cancer	1	0.08	4	1	No	Neg	80	1	Right anterior central zone apex	Yes	Yes	425	Yes	No	1.1	0.9	1	0.5148	0.5-1.0	7	TZ	1 - Apex	7	4	4	4	No	3	4	1	4	12	No	Type 3 Focal	NS	31.9	Both	Yes	1 Sagittal	Right Apex Medial	Fusion	5	1 Sagittal
208	54.2	Caucasian	2.79	29.6	none	breast	1	0.078	3	2	No	Neg	36	2	anterior central zone in the apex	Yes	Yes	659	Mild	No	0.7	0.5	0.8	0.1456	<0.2	6	TZ	1 - Apex	6	3	3	4	No	3	2	1	3	9	No	Type 2 Diffuse	NS	42.6	Fusion	Yes	2 Sagittal	NS	Fusion		2 Sagittal
209	68.7	Caucasian	11.25		none reported	none reported	0	0.141	3	1	No	Neg	80	1	Right mid gland peripheral zone	Yes	Mild	1090	Mild	No	1.8	0.9	1.3	1.09512	>=1.0	3	PZ	2 - Mid	10	2	2	4	No	3	2	1	4	8	No	Type 2 Diffuse	NS	69.6	No	No	NS	NS	NS
210	78.1	Caucasian	6.7	21	none reported	none reported	1	0.116	3	1	No	Neg	58	1	Left apex peripheral zone	Yes	Mild	1300	Yes	No	0.6	1.5	1.4	0.6552	0.5-1.0	2	PZ	1 - Apex	2	2	2	2	No	2	3	1	2	7	No	Type 2 Focal	NS	82.7	No	No	NS	NS	NS
212	57.7	Caucasian	9.58	7.4	paternal dx 60's	none reported	1	0.319	3	1	No	Neg	30	1	right apex peripheral zone anteriorly	Yes	Yes	618	Yes	No	1.1	1.2	0.7	0.48048	0.2-0.5	4	PZ	1 - Apex	4	3	3	4	No	3	4	1	4	11	No	Type 3 Focal	NS	23.7	Both	Yes	1 Sagittal	Right Apex Lateral	12 Core	6	1 Sagittal
213	63.1	Asian	14.39		none reported	none reported	2	0.192	4	1	No	T2A	75	1	peripheral zone in the mid gland	Yes	Yes	936	Yes	No	0.7	0.7	0.7	0.17836	<0.2	3.5	PZ	2 - Mid	10.5	3	3	4	No	3	4	1	4	11	No	Type 3 Focal	NS	97.3	12 Core	Yes	NS	Left Base Medial	12 Core	7
214	62.9	Caucasian	3.87	22.1	father dx 73	none reported	0	0.084	4	1	No	Neg	46	3	left apical peripheral zone	Yes	Yes	959	Yes	No	0.8	0.6	0.7	0.17472	<0.2	1	PZ	1 - Apex	1	4	4	5	Yes	4	4	1	4	13	No	Type 3 Focal	NS	36.2	Both	Yes	1 Sagittal	Left Base Medial	Fusion	7	1 Sagittal
215	63.1	Caucasian	5.6	14	cousin	none reported	0	0.137	4	1	No	Neg	41	1	right mid central zone and US correction	Yes	Yes	487	Yes	No	1.5	1.3	1.4	1.4196	>=1.0	5	TZ	2 - Mid	12	4	5	5	Yes	5	4	1	5	13	No	Type 3 Diffuse	NS	47.5	Fusion	Yes	1 Sagittal	NS	Fusion		1 Sagittal
216	57	Caucasian	6.57		none reported	none reported	3	0.164	4	1	No	Neg	40	1	The left middle and central zone	Yes	Yes	617	Mild	No	1.2	0.9	1.2	0.67392	0.5-1.0	6	TZ	2 - Mid	13	3	3	5	Yes	4	3	1	4	11	No	Type 3 Diffuse	NS	39.3	No	No	NS	NS	NS
219	78.4	Asian	8.41		father died prostate cancer	none reported	0	0.3	5	1	No	Neg	28	1	right peripheral zone mid gland	Yes	Yes	628	Yes	No	1.7	0.6	1.3	0.68952	0.5-1.0	3	PZ	2 - Mid	10	4	5	5	Yes	5	4	1	5	13	4	Type 3 Focal	NS	30.6	Both	Yes	1 Sagittal	Right Mid Lateral	Fusion	4	1 Sagittal
220	77.8	Caucasian	6.1		none reported	none reported	0	0.469	5	1	No	T2A	13	1	right apex	Yes	Yes	595	Yes	No	1.4	1.4	1.7	1.73264	>=1.0	7	TZ	1 - Apex	7	5	5	5	Yes	5	4	1	5	14	No	Type 3 Focal	NS	20.3	Both	Yes	1 Axial	Left Apex Medial	Fusion	11	1 Axial
221	60.4	Caucasian	23.91		none reported	none reported	2	0.386	3	1	No	Neg	62	1	left central zone at the apex	Yes	Yes	663	Yes	NS	1.1	1.2	1.5	1.0296	>=1.0	6	TZ	1 - Apex	6	3	3	4	No	3	3	1	3	10	No	Type 3 Diffuse	NS	68.3	12 Core	Yes	NS	Left Base Lateral	12 Core	8
222	70.4	Caucasian	4.94	16.1	none reported	Bladder, colon & liver	1	0.054	4	1	No	Neg	91	1	Left posterior peripheral zone base	Yes	Yes	854	Yes	No	0.7	0.5	0.8	0.1456	<0.2	2.5	PZ	3 - Base	16.5	4	4	4	No	3	4	1	4	12	No	Type 3 Focal	NS	92.8	Fusion	Yes	1 Axial	NS	Fusion		1 Axial
223	70.2	Caucasian	5.07		none reported	none reported	0	0.169	4	1	No	T2A	30	3	right base peripheral zone abutting the central zone	Yes	Yes	716	Mild	No	0.6	0.7	0.6	0.13104	<0.2	4	PZ	3 - Base	18	4	4	4	No	3	2	1	4	10	No	Type 2 Diffuse	NS	20.5	Both	Yes	2 Sagittal	Right Mid Lateral	Fusion	4	2 Sagittal
224	65.5	Caucasian	11.64	16.3	none reported	none reported	1	0.208	3	1	No	Neg	56	2	right midline posteriorly peripheral zone	Yes	Yes	980	Yes	No	0.7	0.3	0.6	0.06552	<0.2	3.5	PZ	2 - Mid	10.5	4	4	4	No	3	4	1	4	12	No	Type 3 Focal	NS	50.6	No	No	NS	NS	NS
226	63.9	Multiracial Hispanic	4.5	6	father dx 74		2	0.214	3	1	No	Neg	21	1	right mid gland peripheral zone	No	Mild	1159	Yes	No	1	0.5	1	0.26	0.2-0.5	3.5	PZ	2 - Mid	10.5	1	1	2	No	2	4	1	2	7	No	Type 3 Focal	NS	26.1	No	No	NS	NS	NS
227	77.3	Caucasian	27.02		none reported	none reported	2	0.659	4	1	No	Neg	41	2	Left Anterior central zone at the base	Yes	Yes	732	Yes	No	0.5	0.6	0.8	0.1248	<0.2	7	TZ	3 - Base	21	4	4	4	No	3	4	1	4	12	No	Type 3 Focal	NS	68.7	Fusion	Yes	2 Sagittal	NS	Fusion		2 Sagittal
228	62.3	African American	14.06	22	none reported	none reported	0	0.187	4	1	No	Neg	75	2	left apex posteriorly	Yes	Yes	778	Yes	No	0.8	0.5	1	0.208	0.2-0.5	2.5	PZ	1 - Apex	2.5	4	4	4	No	3	5	1	4	13	No	Type 3 Focal	NS	58.3	12 Core	Yes	NS	Left Mid Medial	12 Core	9
229	73.9	Caucasian Hispanic	13.8	11.5	none reported	none reported	1	0.251	3	1	No	Neg	55	2	right apex peripheral zone	Yes	Yes	681	Yes	No	0.5	0.4	0.5	0.052	<0.2	3	PZ	1 - Apex	3	2	2	4	No	3	3	1	4	9	No	Type 2 Focal	2	60.4	Both	Yes	1 Axial	Right Mid Lateral	Fusion	4	1 Axial
231	53	Not Specified	3.6		father mid 60's	lymphoma	0	0.103	4	1	No	Neg	35	1	Left mid gland peripheral zone	Yes	Mild	1128	Yes	No	1.4	0.6	0.9	0.39312	0.2-0.5	2.5	PZ	2 - Mid	9.5	3	3	4	No	3	4	1	4	11	No	Type 3 Focal	NS	39	No	No	NS	NS	NS
233	61.4	Caucasian	5.56	19.8	none reported	none reported	0	0.047	3	1	No	Neg	118	1	right mid peripheral zone	Yes	Mild	1204	Mild	No	1	0.8	1	0.416	0.2-0.5	4	PZ	2 - Mid	11	2	2	2	No	2	3	1	2	7	No	Type 2 Focal	NS	121	No	No	NS	NS	NS
235	73.7	Caucasian	15.3		none reported	none reported	3	0.45	4	1	No	Neg	34	1	Right apex peripheral zone	Yes	Yes	711	Mild	No	0.5	0.4	1.7	0.1768	<0.2	4	PZ	1 - Apex	4	3	3	5	Yes	4	1	1	4	9	No	Type 1 Diffuse	NS	32.7	Both	Yes	1 Axial	Right Apex Lateral	Fusion	6	1 Axial
238	70.6	Caucasian	5.95	12.1	none reported	none reported	0	0.127	4	1	No	Neg	47	1	Right base peripheral zone	Yes	Yes	995	Yes	No	0.7	1.1	0.8	0.32032	0.2-0.5	3	PZ	3 - Base	17	4	4	5	Yes	4	4	1	4	13	No	Type 3 Focal	NS	39.7	Both	Yes	1 Sagittal	Right Mid Medial	Fusion	3	1 Sagittal
241	70.5	Caucasian	7.77	8.6	none	self, kidney	2	0.288	4	1	No	Neg	27	1	periperhal zone, right base	Yes	Yes	550	Yes	No	0.9	0.6	1.4	0.39312	0.2-0.5	3	PZ	3 - Base	17	3	3	5	Yes	4	4	1	4	12	No	Type 3 Focal	NS	34	Both	Yes	1 Sagittal	Right Base Lateral	Fusion	2	1 Sagittal
243	58.2	Caucasian	7.99	9.4	brother diagnosed mid 40's	none reported	0	0.216	5	1	No	Neg	37	1	anterior central zone in the apex	Yes	Yes	493	Yes	No	2.6	1.7	3.7	8.50408	>=1.0	7	TZ	1 - Apex	7	5	5	5	Yes	5	4	1	5	14	4	Type 3 Focal	NS	43.3	Both	Yes	1 Axial	Left Apex Lateral	Fusion	12	1 Axial
244	61	Caucasian	4.65		none reported	none reported	1	0.088	4	1	No	Neg	53	1	Right mid gland peripheral zone	Yes	Yes	587	Yes	No	0.9	0.9	0.8	0.33696	0.2-0.5	3	PZ	2 - Mid	10	3	3	5	Yes	4	4	1	4	12	No	Type 3 Focal	NS	38.5	Both	Yes	1 Axial	Right Base Medial	Fusion	1	1 Axial
245	59	Caucasian	4.21		none reported	none reproted	0	0.14	3	1	No	Neg	30	1	left apex peripheral zone	Yes	Yes	909	No	No	1.1	0.5	1	0.286	0.2-0.5	1	PZ	1 - Apex	1	4	4	5	Yes	4	1	0	4	10	No	Type 1 Diffuse	NS	38.1	12 Core	Yes	NS	Left Apex Medial	12 Core	11
246	62.8	African American	7.23	11.2	none reproted	none reported	1	0.142	3	1	No	Neg	51	1	right posterior peripheral zone extending from the apex to the base	Yes	Mild	913	Yes	No	3	1	1.8	2.808	>=1.0	3.5	PZ	2 - Mid	10.5	3	3	4	No	3	3	1	4	10	No	Type 2 Focal	NS	45.8	12 Core	Yes	NS	Left Mid Lateral	12 Core	10
247	73	African American	4.88	15	none reported	none reported	4	0.089	3	1	No	Neg	55	1	left mid gland peripheral zone	Yes	Mild	1300	Yes	No	0.3	0.2	0.9	0.02808	<0.2	2.5	PZ	2 - Mid	9.5	2	2	4	No	3	3	1	4	9	No	Type 3 Focal	NS	62.9	Both	Yes	1 Sagittal	Left Apex Lateral	Fusion	12	1 Sagittal
248	61.9	Caucasian	8.3	10	none reported	none reported	2	0.237	4	1	No	Neg	35	1	left apex peripheral zone	Yes	Yes	822	Yes	No	0.6	0.6	0.5	0.0936	<0.2	1	PZ	1 - Apex	1	4	4	5	Yes	4	4	1	4	13	No	Type 2 Focal	NS	34.4	Both	Yes	1 Sagittal	Left Apex Lateral	Fusion	12	1 Sagittal
250	51.9	Caucasian	24.6		uncle	lung	0	0.911	5	1	No	T2A	27	1	right apex peripheral zone	Yes	Yes	516	Yes	Yes	1.8	1.3	1.4	1.70352	>=1.0	4	PZ	1 - Apex	4	5	5	5	Yes	5	3	1	5	13	5	Type 3 Focal	NS	26.2	Both	Yes	1 Sagittal	Right Base Medial	12 Core	1	1 Sagittal
252	64.5	Caucasian	3.35	17.7	none	none	0	0.099	3	1	No	Neg	34	2	Right Apex PZ	Yes	Mild	973	Yes	No	1.4	0.8	1	0.5824	0.5-1.0	3	PZ	1 - Apex	3	3	3	4	No	3	4	1	4	11	No	Type 3 Focal	NS	36	12 Core	Yes	NS	Right Base Lateral	12 Core	2
254	66.2	Caucasian	6.28	15.8	none	daughter kidney cancer	1	0.146	2	1	No	Neg	43	2	left peripheral zone apex	Yes	Yes	671	Yes	No	1	0.6	0.8	0.2496	0.2-0.5	1	PZ	1 - Apex	1	5	5	5	Yes	4	4	1	4	14	4	Type 3 Focal	NS	44.2	Both	Yes	1 Sagittal	Left Mid Medial	Fusion	9	1 Sagittal
255	58.4	Caucasian	4.78	10.5	father died 71 dx 58	melanoma, sister	0	0.184	4	1	No	Neg	26	2	Right apex peripheral zone	Yes	Yes	732	Yes	No	1.1	0.6	1.3	0.44616	0.2-0.5	3.5	PZ	1 - Apex	3.5	3	3	5	Yes	4	4	1	4	12	No	Type 3 Focal	3	28.9	Both	Yes	1 Sagittal	Right Mid Medial	12 Core	3	1 Sagittal
256	75.8	Caucasian	5.4		none reported	none reported	1	0.038	3	1	No	Neg	142	1	left apical peripehral zone	Yes	Yes	796	Mild	No	0.8	0.6	0.7	0.17472	<0.2	4	PZ	1 - Apex	4	4	4	5	Yes	4	3	1	4	12	No	Type 2 Focal	2	90.8	No	No	NS	NS	NS
257	68	Caucasian	2.7	33.3	none reported	maternal stomach	0	0.039	4	1	No	Neg	70	1	Left apex peripheral zone	Yes	Mild	1066	Yes	No	0.8	0.5	0.9	0.1872	<0.2	1	PZ	1 - Apex	1	4	4	3	No	3	4	1	4	11	No	Type 3 Diffuse	NS	72.6	No	No	NS	NS	NS
258	65.3	Caucasian	4.6		none	breast (self)	1	0.102	3	1	No	Neg	45	2	right peripheral zone mid gland	Yes	Mild	1074	Mild	No	0.8	0.4	0.8	0.13312	<0.2	3	PZ	2 - Mid	10	2	2	4	No	3	3	1	4	9	No	Type 2 Focal	NS	51.3	No	No	NS	NS	NS
259	64.2	Caucasian	5.6		none reported	none reported	2	0.108	4	1	No	Neg	52	1	right mid gland peripheral zone	Yes	Mild	900	Yes	No	0.7	0.6	0.5	0.1092	<0.2	3	PZ	2 - Mid	10	3	3	4	No	3	4	1	4	11	No	Type 3 Focal	NS	53.6	Both	Yes	1 Axial	Right Mid Medial	Fusion	3	1 Axial
260	75	Asian	14.52	11	none reported	lung brother	2	0.259	4	1	No	Neg	56	1	Left apex peripheral zone	Yes	Yes	690	Yes	No	1.2	0.8	0.8	0.39936	0.2-0.5	2	PZ	1 - Apex	2	4	4	4	No	3	4	1	4	12	No	Type 3 Focal	NS	54.2	Both	Yes	1 Sagittal	Left Mid Medial	12 Core	9	1 Sagittal
262	56.4	Caucasian	15.6		none reported	none reported	0	0.459	4	1	No	Neg	34	2	Left mid gland peripheral zone	Yes	Yes	892	Yes	No	1	0.5	1.1	0.286	0.2-0.5	2	PZ	2 - Mid	9	4	4	5	Yes	4	4	1	4	13	No	Type 3 Focal	3	28.4	Both	Yes	1 Sagittal	Left Base Lateral	Fusion	8	1 Sagittal
264	76.5	Caucasian	6.3		none	none	0	0.109	3	1	No	Neg	58	1	right central zone	Yes	Yes	811	Mild	No	1.4	0.8	1.3	0.75712	0.5-1.0	5	TZ	3 - Base	19	4	4	5	Yes	4	2	1	4	11	No	Type 1 Focal	1	67.1	No	No	NS	NS	NS
265	67.2	Caucasian	4.28	7.8	none reported	none reported	0	0.126	4	1	No	Neg	34	1	lefp apex peripheral zone	Yes	Yes	564	Yes	No	0.6	0.4	0.8	0.09984	<0.2	1	PZ	1 - Apex	1	4	4	5	Yes	4	4	1	4	13	No	Type 3 Focal	NS	31.8	12 Core	Yes	NS	Left Mid Medial	12 Core	9
266	68.5	Caucasian	15.87	8.4	none reported	grandmother mouth	3	0.331	4	1	No	Neg	48	1	left mid gland peripheral zone	Yes	Yes	766	Yes	No	0.7	0.7	0.8	0.20384	0.2-0.5	2	PZ	2 - Mid	9	4	4	5	Yes	4	4	1	4	13	No	Type 3 Focal	3	46.2	Both	Yes	1 Sagittal	Left Base Lateral	Fusion	8	1 Sagittal
267	75.5	Caucasian	4.92	16.2	none	melanoma self	1	0.126	4	1	No	Neg	39	1	Left central zone	Yes	Yes	752	Yes	No	1.5	0.9	1.5	1.053	>=1.0	6	TZ	3 - Base	20	4	5	5	Yes	5	4	1	5	13	No	Type 3 Focal	3	31.8	No	No	NS	NS	NS
268	58.4	Caucasian	6.3	11	none	none	1	0.175	3	1	No	Neg	36	1	Left anterior midline peripheral zone	Yes	Mild	1105	No	No	0.9	0.8	1.3	0.48672	0.2-0.5	1	PZ	2 - Mid	8	2	2	5	Yes	4	3	0	4	10	No	Type 1 Diffuse	NS	38.1	No	No	NS	NS	NS
269	66.9	Caucasian	6.3		none	none	0	0.3	4	1	No	Neg	21	1	left apical peripheral zone	Yes	Yes	637	Yes	No	1.6	0.8	1.5	0.9984	0.5-1.0	1	PZ	1 - Apex	1	4	4	5	Yes	5	4	1	5	13	4	Type 3 Focal	3	25.8	Both	Yes	1 Sagittal	Left Apex Lateral	12 Core	12	1 Sagittal
270	67.3	Caucasian	4.6		father	none reported	0	0.062	3	1	No	Neg	74	1	right peripehral zone base	Yes	Mild	1279	Yes	No	1	0.4	0.6	0.1248	<0.2	3	PZ	3 - Base	17	4	4	4	No	3	4	1	4	12	No	Type 3 Focal	3	91.6	Both	Yes	1 Sagittal	Right Base Medial	12 Core	1	1 Sagittal
272	79	Asian	7.7		none reported	none reported	0	0.226	5	1	No	Neg	34	2	right anterior fibromuscular stroma in at the mid gland extending to the apex and right central gland	Yes	Yes	630	Yes	No	1.8	1	1.6	1.4976	>=1.0	7	TZ	2 - Mid	14	5	5	5	Yes	5	4	1	5	14	4	Type 3 Focal	3	29.6	Both	Yes	2 Axial	Right Apex Medial	12 Core	5	2 Axial
274	61.9	Caucasian	24		none reported	none reported	3	0.558	5	1	Yes	Neg	43	1	anterior fibromuscular stroma at the apex	Yes	Yes	530	Yes	Yes	1.7	1.5	2	2.652	>=1.0	7	TZ	1 - Apex	7	5	5	5	Yes	5	4	1	5	14	5	Type 3 Focal	NS	90.3	Both	Yes	1 Sagittal	Left Apex Medial	Fusion	11	1 Sagittal
275	54	African American	4.5		none reported	none reported	0	0.167	4	1	No	Neg	27	1	left mid gland peripheral zone	Yes	Yes	971	Yes	No	1.5	1	1.3	1.014	>=1.0	2.5	PZ	2 - Mid	9.5	4	4	5	Yes	5	4	1	5	13	No	Type 3 Focal	3	30	Both	Yes	1 Sagittal	Left Apex Lateral	Fusion	12	1 Sagittal
277	67.4	Caucasian	8.843	10.2	brother dx 60's	father colon	0	0.184	4	1	No	Neg	48	2	right apex peripheral zone	Yes	Yes	810	Yes	No	1.2	0.9	1.1	0.61776	0.5-1.0	3.5	PZ	1 - Apex	3.5	4	4	5	Yes	4	4	1	4	13	No	Type 3 Focal	2	55	Both	Yes	1 Sagittal	Right Mid Medial	Fusion	3	1 Sagittal
281	58.9	Multiracial	5.5		none reported	none reported	1	0.141	4	1	No	Neg	39	1	left central zone mid gland	Yes	Yes	650	Yes	No	1.3	1.1	1.7	1.26412	>=1.0	6	TZ	2 - Mid	13	4	5	4	No	3	4	1	5	12	No	Type 3 Focal	3	41.4	Both	Yes	1 Sagittal	Left Apex Lateral	Fusion	12	1 Sagittal
282	64.6	Caucasian	6.27		none	Kidney -self	0	0.202	3	1	No	T2A	31	1	right and left posterior apex peripheral zone, most prominent on the right	Yes	Yes	666	Yes	No	1	0.7	2.2	0.8008	0.5-1.0	3.5	PZ	1 - Apex	3.5	3	3	4	No	3	3	1	4	10	No	Type 2 Focal	NS	29.2	Both	Yes	1 Sagittal	Left Base Lateral	Fusion	8	1 Sagittal
284	78.5	Caucasian	5.96	11.3	paternal dx 80	none reported	0	0.271	5	1	No	T2A	22	2	right base peripheral zone extending to the right seminal vesicle	Yes	Yes	552	Yes	No	2	1.3	2.1	2.8392	>=1.0	3.5	PZ	3 - Base	17.5	5	5	4	No	3	4	1	4	13	No	Type 3 Focal	NS	29.5	Both	Yes	1 Sagittal	Right Base Medial	Fusion	1	1 Sagittal
285	68	Caucasian	16.4		none	none	2	0.328	3	1	No	Neg	50	1	left central gland	Yes	Yes	626	Mild	No	1.4	1.5	0.9	0.9828	0.5-1.0	6	TZ			3	3	4	No	3	1	1	3	8	No	Type 1 Diffuse	1	69.5	No	No	NS	NS	NS
286	68.2	Caucasian	16.8		none reported	none reported	2	0.271	4	1	No	Neg	62	2	left central gland at the apex	Yes	Yes	699	Yes	No	1.5	1.8	0.9	1.2636	>=1.0	6	TZ	1 - Apex	6	4	5	4	No	3	4	1	5	12	No	Type 3 Focal	NS	59.3	Both	Yes	1 Sagittal	Right Base Medial	Fusion	1	1 Sagittal
287	72.1	Caucasian	10.2		father dx 70	none	2	0.121	3	1	No	Neg	84	1	right mid gland peripheral zone	Yes	Mild	1105	Mild	No	1.1	0.6	1.1	0.37752	0.2-0.5	3	PZ	2 - Mid	10	4	4	4	No	3	3	1	4	11	No	Type 2 Focal	2	82.1	12 Core	Yes	NS	Right Base Lateral	12 Core	2
288	72.9	Caucasian	8.36	26.7	yes	lung uncle	0	0.125	4	1	No	Neg	67	4	left apex peripheral zone	Yes	Yes	603	Yes	No	0.7	0.4	0.7	0.10192	<0.2	2.5	PZ	1 - Apex	2.5	3	3	5	Yes	4	4	1	4	12	No	Type 3 Diffuse	NS	83.4	12 Core	Yes	NS	Left Mid Medial	12 Core	9
289	65.3	Caucasian	9.28	18.8	none	esophageal cancer brother	2	0.093	2	1	No	Neg	100	1	right peripheral zone base	Yes	Mild	1314	Mild	No	0.4	0.4	0.5	0.0416	<0.2	3.5	PZ	3 - Base	17.5	4	4	5	Yes	4	3	1	4	12	No	Type 2 Focal	NS	155	No	No	NS	NS	NS
290	66.9	Caucasian	8.3		CAP father	leukemia father	1	0.117	4	1	No	Neg	71	2	right apex peripheral zone	Yes	Yes	907	Yes	No	0.7	0.4	0.8	0.11648	<0.2	4	PZ	1 - Apex	4	4	4	5	Yes	4	3	1	4	12	No	Type 2 Focal	NS	95.7	Fusion	Yes	1 Axial	NS	Fusion		1 Axial
291	60.7	African American	4.7		uncle paternal BPH	none reported	0	0.048	3	1	No	Neg	98	1	left peripheral zone base	Yes	Mild	1246	Mild	No	1.2	0.3	0.5	0.0936	<0.2	2.5	PZ	3 - Base	16.5	3	3	5	Yes	4	2	1	4	10	No	Type 2 Focal	NS	65.9	No	No	NS	NS	NS
292	56.2	Caucasian	5.2		none reported	maternal breast	1	0.13	3	1	No	Neg	40	1	right apex posterior peripheral zone	Yes	Mild	1200	No	No	1	0.7	1	0.364	0.2-0.5	3.5	PZ	1 - Apex	3.5	3	3	3	No	3	1	0	3	7	No	Type 1 Diffuse	NS	47.9	No	No	NS	NS	NS
293	65	Asian	4.16		yes	none reported	0	0.189	3	1	No	Neg	22	1	right peripheral zone apex	Yes	Yes	883	Yes	No	0.8	0.6	0.7	0.17472	<0.2	4	PZ	1 - Apex	4	4	4	4	No	3	4	1	4	12	No	Type 3 Focal	3	20.5	Both	Yes	1 Sagittal	Right Apex Lateral	Fusion	6	1 Sagittal
294	71.2	Caucasian	13.1		unknown	unknown	1	0.291	4	1	No	Neg	45	1	right peripheral zone posteriorly at the base	Yes	Yes	709	Yes	No	0.8	0.5	1.8	0.3744	0.2-0.5	3.5	PZ	3 - Base	17.5	3	3	5	Yes	4	4	1	4	12	No	Type 3 Focal	3	39.7	Both	Yes	1 Sagittal	Right Base Medial	Fusion	1	1 Sagittal
295	55.5	Caucasian	8.14	11.2	none	mother breast, sister kidney	2	0.226	3	1	No	Neg	36	3	anterior central gland midline	Yes	Yes	696	Mild	No	0.5	0.4	0.7	0.0728	<0.2	7	TZ	1 - Apex	7	3	3	4	No	3	3	1	3	10	No	Type 2 Focal	2	31.8	No	No	NS	NS	NS
296	67.4	Caucasian	26.1		none	mother colon	3	0.522	5	1	No	Neg	50	1	anterior fibromuscular stroma, involving both the left in the right gland extending from apex to the base	Yes	Yes	409	Yes	No	4.3	2.2	3.5	17.2172	>=1.0	7	TZ			5	5	5	Yes	5	5	1	5	15	1	Type 3 Focal	3	53	Both	Yes	1 Sagittal	Left Apex Medial	Fusion	11	1 Sagittal
297	56.5	Caucasian	2.18		none reported	self kidney	0	0.081	3	1	No	Neg	27	1	left mid peripheral zone	Yes	Mild	1337	Yes	No	1	0.4	1.1	0.2288	0.2-0.5	2	PZ	2 - Mid	9	4	4	4	No	3	3	1	4	11	No	Type 2 Focal	1	30	No	No	NS	NS	NS
298	72.4	Caucasian	11.67		none reported	none reported	2	0.156	4	1	No	Neg	75	1	right base peripheral zone	Yes	Yes	580	Yes	No	0.6	0.8	1.8	0.44928	0.2-0.5	3	PZ	3 - Base	17	2	2	5	Yes	4	4	1	4	11	No	Type 3 Focal	NS	77.3	Both	Yes	1 Sagittal	Right Base Medial	12 Core	1	1 Sagittal
299	48.1	Caucasian	7.9	19	none reported	none reported	0	0.122	3	1	No	Neg	65	1	left mid gland peripheral zone	Yes	Mild	1200	Mild	No	0.7	0.7	1.2	0.30576	0.2-0.5	2	PZ	2 - Mid	9	2	2	4	No	3	1	1	4	7	No	Type 1 Diffuse	NS	70.3	No	No	NS	NS	NS
300	71.8	Caucasian	5.2		none reported	lung father, exposure to agent orange	0	0.133	4	1	No	Neg	39	2	right apex peripheral zone	Yes	Yes	683	Yes	No	0.7	0.7	0.7	0.17836	<0.2	3	PZ	1 - Apex	3	4	4	5	Yes	4	4	1	4	13	No	Type 3 Focal	3	40.9	Both	Yes	1 Axial	Right Base Medial	12 Core	1	1 Axial
302	79	Caucasian	7	20	none	skin cancer	1	0.106	5	1	NS	T2A	66	1	periperhal zone posterior apex and right extending to the mid and base of the gland posteriorly	Yes	Yes	538	Yes	Yes	2.6	1.1	2.8	4.16416	>=1.0	3.5	PZ	1 - Apex	3.5	5	5	5	Yes	5	4	1	5	14	5	Type 3 Focal	NS	65.3	Both	Yes	1 Axial	Left Apex Medial	12 Core	11	1 Axial
303	54.1	African American	15		paternal	maternal lung cancer	0	0.536	4	1	Yes	Neg	28	2	right mid gland peripheral zone	Yes	Yes	805	Mild	No	1.6	1.2	0.7	0.69888	0.5-1.0	3	PZ	2 - Mid	10	4	5	4	No	3	4	1	4	12	5	Type 3 Focal	2	27.9	Both	Yes	1 Axial	Left Apex Medial	12 Core	11	1 Axial
305	70.2	African American	18.5		none reported	none reported	3	0.14	3	1	No	Neg	132	1	right peripheral zone mid gland	Yes	Mild	1200	Mild	No	1.2	0.4	0.9	0.22464	0.2-0.5	3	PZ	2 - Mid	10	3	3	3	No	3	3	1	4	9	No	Type 2 Focal	NS	89.1	12 Core	Yes	NS	Left Apex Lateral	12 Core	12
307	74.8	Caucasian	11.19		none reported	none reported	1	0.211	3	2	No	Neg	53	2	right central gland, mid prostate	Yes	Yes	652	Yes	No	1.1	1	0.9	0.5148	0.5-1.0	5	TZ	2 - Mid	12	4	4	4	No	3	3	1	4	11	No	Type 3 Diffuse	3	60.1	12 Core	Yes	NS	Left Mid Medial	12 Core	9
308	64.7	Caucasian	46		father dx 70	none reported	5	0.362	3	1	No	Neg	127	1	right anterior central zone	Yes	Yes	495	Yes	No	1.8	1.2	1.6	1.79712	>=1.0	5	TZ	1 - Apex	5	3	3	4	No	3	3	1	3	10	No	Type 3 Focal	3	135	No	No	NS	NS	NS
309	58.4	Caucasian	15.774	5.9	none reported	none reported	1	0.607	4	1	No	Neg	26	1	anterior fibromuscular stroma in the mid and base	Yes	Yes	404	Yes	No	2.5	1.5	2.2	4.29	>=1.0	7	TZ	2 - Mid	14	5	5	5	Yes	5	3	1	5	13	4	Type 2 Focal	1	26.3	Both	Yes	1 Sagittal	Right Apex Medial	Fusion	5	1 Sagittal
310	53.4	Caucasian	4.13	13	yes father 60's seed treatment	Lymphoma Father	0	0.165	4	1	No	T2A	25	1	right apex peripheral zone	Yes	Yes	943	Yes	No	0.5	0.6	0.7	0.1092	<0.2	3	PZ	1 - Apex	3	3	3	4	No	3	4	1	4	11	No	Type 3 Focal	3	22.5	Both	Yes	1 Sagittal	Right Mid Lateral	12 Core	4	1 Sagittal
312	53.5	Caucasian	14.8		none reported	none reported	2	0.411	4	1	No	Neg	36	2	right mid gland to base peripheral zone	Yes	Yes	664	Yes	No	1.1	0.5	1.1	0.3146	0.2-0.5	3	PZ	2 - Mid	10	4	4	5	Yes	4	4	1	4	13	No	Type 3 Focal	3	34.5	Both	Yes	1 Sagittal	Right Base Lateral	12 Core	2	1 Sagittal
313	60.7	Caucasian	6.43	13.5	none reported	lung and esophageal	1	0.15	4	1	No	Neg	43	1	left central gland extending to the left anterior fibromuscular junction at the level of the mid gland	Yes	Yes	573	Yes	No	1.9	1.5	2.2	3.2604	>=1.0	6.5	TZ	2 - Mid	13.5	4	5	5	Yes	5	4	1	5	13	No	Type 3 Focal	NS	42.5	Both	Yes	1 Sagittal	Right Apex Lateral	Fusion	6	1 Sagittal
314	57.6	Caucasian	15.6		none reported	none reported	2	0.26	4	1	No	Neg	60	1	anterior fibromuscular stroma	Yes	Yes	332	Mild	No	2.5	1.9	3.5	8.645	>=1.0	7	TZ	2 - Mid	14	4	5	5	Yes	5	1	1	5	10	4	Type 1 Focal	NS	37.2	Both	Yes	1 Sagittal	Right Mid Lateral	12 Core	4	1 Sagittal
316	66	Caucasian	4.8		none	thyroid and colon	0	0.166	4	1	No	Neg	29	3	right base and mid gland peripheral zone	Yes	Yes	575	Yes	No	1.5	0.7	1.5	0.819	0.5-1.0	3	PZ	2 - Mid	10	5	5	5	Yes	5	4	1	5	14	No	Type 3 Focal	NS	23.9	Both	Yes	2 Axial	Right Apex Medial	12 Core	5	2 Axial
317	79.3	Caucasian	11.51		none reported	yes	0	0.113	4	1	No	Neg	102	1	right anterior central gland	Yes	Yes	503	Yes	No	3	1.4	2.7	5.8968	>=1.0	5	TZ	2 - Mid	12	3	3	4	No	3	4	1	3	11	No	Type 3 Focal	3	104	No	No	NS	NS	NS
319	77.5	Caucasian	23.3		none reported	father stomach and rectal	6	0.189	3	1	No	Neg	123	1	posterior right central gland	Yes	Yes	800	Yes	No	2	1.4	1.6	2.3296	>=1.0	5	TZ	2 - Mid	12	3	3	4	No	3	3	1	3	10	No	Type 3 Focal	3	132	No	No	NS	NS	NS
320	72.7	Caucasian	5.5		father dx 80 years of age	none reported	3	0.096	3	1	No	Neg	57	2	right central gland anterior mid gland	Yes	Yes	884	No	No	1.5	1.4	1.7	1.8564	>=1.0	5	TZ	2 - Mid	12	4	5	5	Yes	5	2	0	5	11	No	Type 2 Diffuse	1	57.9	No	No	NS	NS	NS
321	58.8	Caucasian	7.7	8	yes, grandfather died of CAP and father	carcinoid lung self	1	0.285	4	1	No	Neg	27	1	anterior fibromuscular stroma	Yes	Yes	426	Yes	No	2.1	1.3	1.8	2.55528	>=1.0	7	TZ	1 - Apex	7	5	5	5	Yes	5	3	1	5	13	4	Type 3 Diffuse	2	27.7	Both	Yes	1 Sagittal	Right Base Lateral	Fusion	2	1 Sagittal
322	63.4	African American	10.78	12.5	none reported	none reported	1	0.131	3	1	No	Neg	82	2	left apex posteriorly peripheral zone	Yes	Yes	661	Yes	No	0.7	0.4	0.6	0.08736	<0.2	2	PZ	1 - Apex	2	4	4	5	Yes	4	4	1	4	13	No	Type 3 Focal	NS	101	Both	Yes	1 Sagittal	Left Mid Medial	Fusion	9	1 Sagittal
323	61.9	Caucasian	4.06		none	none	0	0.086	4	1	No	Neg	47	1	right anterior central zone	Yes	Yes	529	Yes	No	1.1	0.9	1.2	0.61776	0.5-1.0	7	TZ	1 - Apex	7	4	4	4	No	3	4	1	4	12	No	Type 3 Focal	3	55.6	Fusion	Yes	1 Sagittal	NS	Fusion		1 Sagittal
324	66.1	Caucasian	6.86	17.5	father	none reported	1	0.063	4	2	No	Neg	109	2	Left mid gland peripheral zone	Yes	Yes	823	Mild	No	1.4	0.5	1.3	0.4732	0.2-0.5	2.5	PZ	2 - Mid	9.5	4	4	5	Yes	4	4	1	4	13	No	Type 3 Focal	2	114	No	No	NS	NS	NS
325	64.5	African American	8.2		does not know	does not know	1	0.13	3	1	No	Neg	63	1	the left apex peripheral zone	Yes	Yes	966	No	No	0.8	0.5	0.6	0.1248	<0.2	1	PZ	1 - Apex	1	2	2	4	No	3	1	0	3	7	No	Type 1 Focal	1	67.8	No	No	NS	NS	NS
326	59.4	African American	18.16		none	none	0	0.504	5	1	No	T2A	36	1	left apex peripheral zone extending to the right apex peripheral zone	Yes	Yes	549	Yes	No	1.5	0.8	1.5	0.936	0.5-1.0	2.5	PZ	1 - Apex	2.5	4	4	5	Yes	5	4	1	5	13	No	Type 3 Focal	3	30.7	Both	Yes	1 Sagittal	Right Apex Medial	12 Core	5	1 Sagittal
327	71.6	Caucasian	11.38	12.9	uncle (mother's brother)	breast/ovarian	2	0.237	4	1	No	Neg	48	4	Left central gland anterior	Yes	Yes	446	Yes	No	1.2	0.9	1	0.5616	0.5-1.0	6	TZ	2 - Mid	13	4	4	5	Yes	4	4	1	4	13	No	Type 3 Focal	3	36.4	Both	Yes	2 Sagittal	Left Apex Lateral	Fusion	12	2 Sagittal
328	49.4	Caucasian	3.8		none reported	none reported	0	0.165	4	1	No	Neg	23	2	right peripheral zone apex	Yes	Yes	687	Yes	No	0.5	0.4	0.5	0.052	<0.2	4	PZ	1 - Apex	4	4	4	4	No	3	4	1	4	12	No	Type 3 Focal	3	20.5	Both	Yes	1 Sagittal	Right Apex Lateral	12 Core	6	1 Sagittal
329	55.2	Caucasian	8.03		uncle and father dx 50's	lung cancer father, breast mother, sister uterine	2	0.182	3	1	No	Neg	44	2	left peripheral zone	Yes	Mild	1170	Mild	No	0.7	0.7	0.7	0.17836	<0.2	2	PZ	1 - Apex	2	3	3	3	No	3	4	1	4	10	No	Type 3 Focal	2	42.1	No	No	NS	NS	NS
330	65.2	Asian	5.8	19.1	none reported	none reported	1	0.102	2	1	No	Neg	57	1	left mid gland peripheral zone	Yes	Mild	1255	Yes	No	2	0.5	1.4	0.728	0.5-1.0	2	PZ	2 - Mid	9	2	2	2	No	2	4	1	2	8	No	Type 3 Focal	2	49.2	No	No	NS	NS	NS
331	52.2	Caucasian	9.57	24.2	yes (uncle on mother's side)	lung cancer maternal grand father	1	0.208	4	1	No	Neg	46	1	left central gland mid prostate	Yes	Yes	561	Yes	No	2.6	1.8	1.7	4.13712	>=1.0	6	TZ	2 - Mid	13	4	5	5	Yes	5	4	1	5	13	No	Type 3 Focal	3	34.7	Both	Yes	1 Sagittal	Left Apex Medial	Fusion	11	1 Sagittal
332	39.8	Hispanic	1.2		father dx 55	none reported	0	0.06	3	1	No	Neg	20	1	left apex peripheral zone	Yes	Mild	1000	Yes	No	1.5	1.2	1.3	1.2168	>=1.0	2	PZ	1 - Apex	2	2	2	5	Yes	5	4	1	5	11	No	Type 3 Focal	NS	18.2	No	No	NS	NS	NS
333	62.6	Caucasian	11.4		none	unknown type	3	0.224	3	1	No	Neg	51	2	left peripheral zone base	Yes	Yes	805	Mild	No	0.7	0.6	0.6	0.13104	<0.2	2.5	PZ	3 - Base	16.5	4	4	4	No	3	2	1	4	10	No	Type 1 Focal	1	59.7	No	No	NS	NS	NS
334	62.1	Caucasian	2.64	15.4	paternal	yes	2	0.069	4	1	No	Neg	38	3	right apex anterior fibromuscular stroma	Yes	Yes	498	Yes	No	0.7	0.9	1	0.3276	0.2-0.5	7	TZ	1 - Apex	7	4	4	5	Yes	4	4	1	4	13	1	Type 3 Focal	3	26.3	Both	Yes	1 Sagittal	Left Mid Medial	12 Core	9	1 Sagittal
335	63.4	African American	5.1	20.5	none reported	none reported	2	0.121	3	1	No	Neg	42	1	left mid gland peripheral zone	Yes	Mild	1097	Yes	No	0.5	0.5	0.6	0.078	<0.2	2.5	PZ	2 - Mid	9.5	2	2	2	No	2	3	1	2	7	No	Type 3 Diffuse	2	42.4	No	No	NS	Left Mid Lateral	NS	10
336	59.5	Caucasian	7.19	8.5	paternal uncle	none reported	0	0.553	3	1	No	Neg	13	1	left peripheral zone mid gland	Yes	Yes	900	No	No	1	0.5	1.2	0.312	0.2-0.5	2	PZ	2 - Mid	9	4	4	5	Yes	4	2	0	4	11	No	Type 2 Focal	1	10.4	Both	Yes	1 Sagittal	Left Base Lateral	Fusion	8	1 Sagittal
337	55.5	Caucasian	11.5		maternal grandfather died in 70's	none reported	1	0.245	4	1	No	Neg	47	1	right apex central gland	Yes	Yes	615	Yes	No	0.7	0.9	1	0.3276	0.2-0.5	5	TZ	1 - Apex	5	4	4	4	No	3	3	1	4	11	No	Type 3 Diffuse	3	44.7	12 Core	Yes	NS	Left Apex Lateral	12 Core	12
338	81.8	African American	9.16	14.3	father dx 60's did not die from prostate cancer	none reported	0	0.229	3	1	No	Neg	40	1	right apex peripheral zone	Yes	Yes	741	Yes	No	0.9	0.9	1	0.4212	0.2-0.5	3	PZ	1 - Apex	3	3	3	5	Yes	4	4	1	4	12	No	Type 3 Focal	3	48	Both	Yes	1 Sagittal	Right Mid Lateral	Fusion	4	1 Sagittal
340	70.9	Caucasian	4.8	15	none reported	none reported	0	0.109	4	1	No	Neg	44	2	right apex peripheral zone	Yes	Yes	676	Yes	No	0.5	0.9	0.6	0.1404	<0.2	4	PZ	1 - Apex	4	4	4	5	Yes	4	4	1	4	13	1	Type 3 Focal	3	74	Both	Yes	1 Sagittal	Left Apex Lateral	Fusion	12	1 Sagittal
341	60.6	Caucasian	16.54	14.5	none reported	none reported	5	0.161	3	1	No	Neg	103	1	right apex peripheral zone	Yes	Mild	1067	Yes	No	0.5	0.4	0.4	0.0416	<0.2	4	PZ	1 - Apex	4	4	4	4	No	3	4	1	4	12	No	Type 3 Focal	3	94.7	12 Core	Yes	NS	Right Apex Medial	12 Core	5
342	63.6	Asian	1.53		none reported	none reported	1	0.037	3	1	No	T2A	41	2	left mid gland peripheral zone	Yes	Mild	1075	Mild	No	0.8	0.9	0.8	0.29952	0.2-0.5	3	PZ	2 - Mid	10	4	4	4	No	3	3	1	4	11	No	Type 2 Focal	2	40.7	Both	Yes	2 Axial	Left Apex Lateral	Fusion	12	2 Axial
343	60	Caucasian	1.85	41.5	Father	renal self	0	0.036	3	1	No	T2A	52	2	left mid gland peripheral zone	Yes	Mild	1050	Yes	No	1.1	0.8	1.3	0.59488	0.5-1.0	2	PZ	2 - Mid	9	4	4	5	Yes	4	3	1	4	12	No	Type 1 Focal	1	45.1	No	No	NS	NS	NS
344	73.3	Caucasian	5.4		none reported	none reported	0	0.15	4	1	No	Neg	36	2	left midline peripheral zone	Yes	Yes	947	Yes	No	0.7	0.3	0.9	0.09828	<0.2	4	PZ	2 - Mid	11	4	4	5	Yes	4	4	1	4	13	No	Type 3 Focal	3	37.5	Both	Yes	2 Axial	Left Base Lateral	12 Core	8	2 Axial
345	62.3	Caucasian	9.78		none reported	none reported	1	0.15	3	1	No	Neg	65	1	left apex peripheral zone	Yes	Mild	1193	Mild	No	0.3	0.5	0.5	0.039	<0.2	3	PZ	1 - Apex	3	3	3	4	No	3	4	1	4	11	No	Type 3 Focal	2	73.6	Fusion	Yes	1 Sagittal	NS	Fusion		1 Sagittal
346	58.2	Caucasian	1.34	17	none reported	BRACA 2 gene, breast sister father dx brain	1	0.039	3	1	No	Neg	34	1	peripheral zone apex posteriorly	Yes	Mild	1100	Yes	No	1	0.8	1.5	0.624	0.5-1.0	3.5	PZ	1 - Apex	3.5	2	2	2	No	2	4	1	2	8	No	Type 3 Focal	3	33.7	No	No	NS	NS	NS
347	68.3	Caucasian	40.5		father died of cap 84, dx 78	none reported	3	0.276	4	1	No	Neg	147	2	right base peripheral zone	Yes	Yes	455	Yes	No	3.1	3.4	1	5.4808	>=1.0	4	PZ	3 - Base	18	4	4	4	No	3	4	1	4	12	3	Type 3 Focal	3	151	No	No	NS	NS	NS
349	73.4	Caucasian	38.6		none reported	none reported	3	0.702	5	1	No	Neg	55	3	left apex peripheral zone	Yes	Yes	647	Yes	No	1.5	1.6	1.2	1.4976	>=1.0	2	PZ	1 - Apex	2	4	4	5	Yes	5	4	1	5	13	5	Type 3 Focal	3	51.9	Both	Yes	1 Axial	Left Apex Lateral	Fusion	12	1 Axial
350	69.8	Caucasian	5.3	33	none	breast (sister), basal carcinoma self	0	0.077	3	2	No	Neg	69	2	left apex peripheral zone	Yes	Mild	987	Mild	No	0.8	0.5	0.5	0.104	<0.2	2	PZ	1 - Apex	2	3	3	4	No	3	3	1	4	10	No	Type 2 Focal	2	51	No	No	NS	NS	NS
351	67.8	Caucasian	21.2	9.1	father died 63	none	1	0.544	4	1	No	Neg	39	1	left central zone	Yes	Yes	613	Yes	No	1.5	1.6	1.5	1.872	>=1.0	6	TZ	2 - Mid	13	3	3	5	Yes	5	4	1	4	12	No	Type 3 Focal	3	42.3	Both	Yes	1 Axial	Right Mid Medial	Fusion	3	1 Axial
353	67.5	Caucasian	7.3	25	none	brain father	0	0.111	3	1	No	Neg	66	1	left mid gland peripheral zone	Yes	Mild	1094	Yes	No	0.5	0.5	0.6	0.078	<0.2	2.5	PZ	2 - Mid	9.5	3	3	4	No	3	3	1	4	10	No	Type 2 Focal	2	61.8	No	No	NS	NS	NS
354	52.5	Caucasian	5.2		father, uncle and grandfather	none reported	0	0.1	3	1	No	Neg	52	1	left peripheral zone in the mid gland	Yes	Mild	1162	Yes	No	2.5	1.6	1.6	3.328	>=1.0	2	PZ	2 - Mid	9	4	4	4	No	3	2	1	4	10	No	Type 2 Diffuse	3	52.6	No	No	NS	NS	NS
355	65.8	African American	43.33	10	none reported	none reported	3		5	1	No	NS		1	left anterior fibromuscular stroma in the mid gland	Yes	Yes	590	Yes	No	1.9	1.7	2.3	3.86308	>=1.0	7	TZ	2 - Mid	14	5	5	5	Yes	5	5	1	5	15	4	Type 3 Focal	NS	28.8	Both	Yes	1 Sagittal	Left Apex Medial	Fusion	11	1 Sagittal
356	76.5	Caucasian	8.6	12.3	none reported	none reported	0	0.162	4	1	No	Neg	53	1	left mid gland peripheral zone with minimal extension to the cnetral gland	Yes	Yes	400	Yes	No	1.6	1.6	1.2	1.59744	>=1.0	1	PZ	2 - Mid	8	4	4	5	Yes	5	4	1	5	13	No	Type 3 Focal	3	73.2	Both	Yes	1 Sagittal	Left Mid Lateral	Fusion	10	1 Sagittal
358	67.2	Asian	8.7		none reported	none reported	2	0.13	3	1	No	Neg	67	1	left mid peripheral zone	Yes	Yes	997	No	No	1.2	0.6	1	0.3744	0.2-0.5	2.5	PZ	2 - Mid	9.5	4	4	4	No	3	1	0	3	9	No	Type 1 Focal	1	53	No	No	NS	NS	NS
359	71.9	Caucasian	4.1	39	brother dx 70, Uncle CaP	father MM 72, no breast	0	0.069	4	1	No	Neg	59	2	anterior central gland	Yes	Yes	418	Mild	No	1.8	1.2	1.9	2.13408	>=1.0	7	TZ	2 - Mid	14	4	5	5	Yes	5	1	1	5	10	4	Type 1 Focal	1	47.5	Fusion	Yes	2 Axial	Left Apex Lateral	Fusion	12	2 Axial
360	70.8	Caucasian	4.78		none reported	none reported	0	0.184	5	1	No	T2A	26	2	right peripheral zone base to mid gland	Yes	Yes	667	Yes	No	1.8	1.5	1.5	2.106	>=1.0	3	PZ	3 - Base	17	4	4	5	Yes	5	4	1	5	13	4	Type 3 Focal	3	34.6	Both	Yes	1 Axial	Right Base Medial	Fusion	1	1 Axial
361	60.6	Hispanic	5.95	14	father and brother	none reported	2	0.094	3	1	No	Neg	63	1	right peripheral zone mid gland posteriorly	Yes	Mild	1086	Yes	No	0.6	0.4	1.1	0.13728	<0.2	3.5	PZ	2 - Mid	10.5	3	3	4	No	3	4	1	4	11	No	Type 3 Focal	3	58.9	No	No	NS	NS	NS
362	55.8	Caucasian	6.71		paternal uncle	breast cancer mother	4	0.1	2	1	No	Neg	67	1	left apex peripheral zone	Yes	Mild	1051	Yes	No	0.3	0.2	1	0.0312	<0.2	2	PZ	1 - Apex	2	2	2	3	No	3	3	1	4	8	No	Type 3 Diffuse	3	52	No	No	NS	NS	NS
363	66	Asian	12.01		none reported	none reported	2	0.172	3	1	No	Neg	70	1	right mid gland peripheral zone	Yes	Mild	1086	Yes	No	0.7	1.1	0.8	0.32032	0.2-0.5	4	PZ	2 - Mid	11	3	3	4	No	3	3	1	4	10	No	Type 2 Focal	2	69.3	No	No	NS	NS	NS
364	55.6	African American	6.55		father died 94, other causes	none reported	1	0.09	3	1	No	Neg	73	1	left mid gland peripheral zone	Yes	Mild	1110	Yes	No	0.9	0.6	0.7	0.19656	<0.2	2.5	PZ	2 - Mid	9.5	4	4	4	No	3	3	1	4	11	No	Type 2 Focal	2	89.7	No	No	NS	NS	NS
366	62.5	Caucasian	4.8		none reported	none reported	0	0.1	3	1	No	T2A	48	1	right apex peripheral zone	Yes	Yes	988	Yes	No	1	1	0.4	0.208	0.2-0.5	3.5	PZ	1 - Apex	3.5	3	3	4	No	3	3	1	4	10	No	Type 3 Diffuse	3	46.3	No	No	NS	NS	NS
367	78.6	Caucasian	7.7	29.6	none reported	none reported	1	0.14	3	1	No	Neg	55	2	peripheral zone left apex	Yes	Yes	956	Yes	No	0.8	0.8	1.7	0.56576	0.5-1.0	2.5	PZ	1 - Apex	2.5	2	2	5	Yes	4	3	1	4	10	No	Type 3 Diffuse	3	52.1	No	No	NS	NS	NS
368	63	African American	11.58	27.9	brother	none reported	4	0.089	3	1	No	Neg	130	2	left base peripheral zone	Yes	Mild	1160	Mild	No	0.7	1.1	0.9	0.36036	0.2-0.5	2	PZ	3 - Base	16	3	3	4	No	3	3	1	4	10	No	Type 2 Focal	2	117	No	No	NS	NS	NS
369	63.8	Caucasian	9.89	28	none reported	myelodysplastic syndrome	2	0.23	3	1	No	Neg	43	1	left base peripheral zone	Yes	Mild	1020	Mild	No	0.5	0.3	0.9	0.0702	<0.2	2	PZ	3 - Base	16	2	2	2	No	2	3	1	2	7	No	Type 2 Focal	3	44.3	No	No	NS	NS	NS
370	60.5	Hispanic	4.03	9.6	none reported	none reported	0	0.183	4	1	No	Neg	22	1	right peripheral zone base - typo	Yes	Yes	899	Yes	No	1.1	0.7	1	0.4004	0.2-0.5	3	PZ	1 - Apex	3	4	4	4	No	3	4	1	4	12	No	Type 3 Focal	3	30.1	Both	Yes	1 Axial	Right Mid Medial	12 Core	3	1 Axial
371	-0.1	African American	5.7		none reported	none reported	3	0.143	4	1	No	Neg	40	2	anterior fibromuscular stroma at the apex	Yes	Yes	736	Mild	No	1.5	0.8	1.4	0.8736	0.5-1.0	7	TZ	1 - Apex	7	4	5	4	No	3	2	1	5	10	No	Type 2 Diffuse	1	49.5	Fusion	Yes	1 Sagittal	NS	Fusion		1 Sagittal
372	66.5	Caucasian	6.08	26.5	none reported	none reported	2	0.105	4	1	No	Neg	58	1	left peripheral zone mid and base	Yes	Yes	880	Yes	No	2.3	2.5	1.1	3.289	>=1.0	2	PZ			4	4	4	No	3	4	1	4	12	4	Type 3 Focal	3	62.2	No	No	NS	NS	NS
373	61.9	African American	8.05		none reported	lymphoma self	0	0.31	3	1	No	Neg	26	2	right apex to midline peripheral zone	Yes	Yes	802	Yes	No	1.2	0.4	0.5	0.1248	<0.2	4	PZ	1 - Apex	4	3	3	5	Yes	4	4	1	4	12	No	Type 2 Focal	3	38	Both	Yes	1 Sagittal	Right Apex Lateral	Fusion	6	1 Sagittal
375	53.6	Caucasian	5.21		none reported	kidney grandfather	0	0.109	5	1	No	Neg	48	2	left peripheral zone mid gland	Yes	Yes	428	Yes	No	1.9	1.2	1.8	2.13408	>=1.0	2.5	PZ	2 - Mid	9.5	5	5	5	Yes	5	4	1	5	14	5	Type 3 Focal	3	43.5	Both	Yes	1 Sagittal	Left Base Medial	Fusion	7	1 Sagittal
377	67.4	African American	11.32	9.7	father dx 70's	none reported	0	0.377	4	1	No	Neg	30	2	left apex central gland	Yes	Yes	471	Yes	Yes	1	1.4	0.8	0.5824	0.5-1.0	6	TZ	1 - Apex	6	4	4	5	Yes	5	4	1	4	13	5	Type 3 Focal	3	22.6	Both	Yes	1 Axial	Left Apex Medial	12 Core	11	1 Axial
378	58	Caucasian	4.5		father	none	0	0.079	3	1	No	Neg	57	1	left apex peripheral zone	Mild	Mild	1277	Yes	No	1.2	0.6	1	0.3744	0.2-0.5	1	PZ	1 - Apex	1	2	2			2	4	1	2	6	No	Type 3 Focal	3	103	No	No	NS	NS	NS
381	66.2	Caucasian	4.66	13.8	brother	none reported	0	0.097	4	1	No	T2A	48	1	left apex posteriorly peripheral zone	Yes	Yes	662	Yes	No	1.2	0.9	0.7	0.39312	0.2-0.5	2.5	PZ	1 - Apex	2.5	4	4	5	Yes	4	4	1	4	13	3	Type 3 Focal	3	39.8	Both	Yes	1 Axial	Right Base Lateral	Fusion	2	1 Axial
382	51.2	African American	4.26	16	none reported	none reported	2	0.106	3	1	No	Neg	40	1	left apex peripheral zone	Yes	Mild	1088	Yes	No	0.9	0.6	0.9	0.25272	0.2-0.5	2	PZ	1 - Apex		3	3	4	No	3	4	1	4	11	No	Type 3 Focal	3	45.4	No	No	NS	NS	NS
384	50.9	Caucasian	4.02	14.5	none reported	none reported	1	0.054	3	1	No	Neg	75	1	left apex peripheral zone	Yes	Mild	1090	Mild	No	0.8	1	1.5	0.624	0.5-1.0	1	PZ	1 - Apex	1	3	3	3	No	3	1	1	4	7	No	Type 1 Diffuse	1	92.4	No	No	NS	NS	NS
388	72.1	Caucasian	8.36		none reported	maternal rectal	0	0.299	4	1	No	Neg	28	1	left apex peripheral zone	Yes	Yes	563	Yes	No	0.8	0.9	0.7	0.26208	0.2-0.5	2	PZ	1 - Apex	2	4	4	5	Yes	4	4	1	4	13	1	Type 3 Focal	3	19.9	Both	Yes	1 Sagittal	Left Apex Medial	Fusion	11	1 Sagittal
389	75.8	Asian	20.24		none reproted	none reported	3	0.311	3	1	No	T2A	65	1	left apex peripheral zone posteriorly	Yes	Yes	786	Mild	No	0.7	0.6	0.8	0.17472	<0.2	2.5	PZ	1 - Apex	2.5	4	4	4	No	3	1	1	4	9	No	Type 1 Diffuse	1	59.1	No	No	NS	NS	NS
390	74.9	Caucasian	5.5		none reported	mother and father gastric cancer	0	0.289	4	1	No	T2A	19	2	left anterior Base PZ	Yes	Yes	638	Yes	No	1.4	0.6	1	0.4368	0.2-0.5	1	PZ	1 - Apex	1	4	4	5	Yes	4	4	1	4	13	No	Type 3 Focal	3	13.9	Both	Yes	1 Axial	Left Mid Medial	Fusion	9	1 Axial
391	67.2	Caucasian	13.15		maternal uncle	none reported	2	0.424	3	1	No	Neg	31	1	right central gland anteriorly at the mid gland	Yes	Yes	548	Mild	No	1.2	0.7	1.1	0.48048	0.2-0.5	5	TZ	2 - Mid	12	4	4	5	Yes	4	2	1	4	11	No	Type 2 Diffuse	2	28.7	Fusion	Yes	1 Axial	NS	Fusion		1 Axial
392	57.3	Caucasian	3.8		none reported	none reported	0	0.093	3	1	No	Neg	41	1	left mid gland peripheral zone	Yes	Mild	1192	Yes	No	0.7	0.5	0.7	0.1274	<0.2	2	PZ	2 - Mid	9	4	4	3	No	3	4	1	4	11	No	Type 3 Focal	3	29.3	No	No	NS	NS	NS
394	60.9	Caucasian	5.68	12.1	none reported	maternal colom father lung	2	0.162	5	1	No	Neg	35	1	left central gland extending to the left anterior fibromuscular stroma extending from the apex to the base	Yes	Yes	416	Yes	No	2.5	2.1	1.8	4.914	>=1.0	6	TZ	2 - Mid	13	5	5	5	Yes	5	4	1	5	14	No	Type 3 Focal	3	36.9	Fusion	Yes	1 Sagittal	NS	Fusion		1 Sagittal
396	76.4	Native American	11.7	16.7	brother died prostate cancer 76	none reported	0	0.285	4	2	No	Neg	41	2	left apex peripheral zone	Yes	Yes	784	Yes	No	0.9	0.3	1	0.1404	<0.2	1	PZ	1 - Apex	1	3	3	5	Yes	4	4	1	4	12	No	Type 2 Focal	2	43.1	Both	Yes	2 Sagittal	Left Apex Lateral	12 Core	12	2 Sagittal
397	63.9	Caucasian	4.8		cousin	none reported	0	0.059	3	1	No	Neg	82	1	left peripheral zone base	Yes	Mild	1273	No	No	0.6	0.2	1	0.0624	<0.2	2	PZ	3 - Base	16	2	2	3	No	3	2	0	3	7	No	Type 1 Focal	1	84.1	12 Core	Yes	NS	Right Mid Lateral	12 Core	4
398	75.3	Caucasian	9.8		none reported	none reported	1	0.161	5	1	No	Neg	61	1	anterior fibromuscular stroma	Yes	Yes	286	Yes	No	1.3	0.7	1.7	0.80444	0.5-1.0	7	TZ	1 - Apex	7	4	4	5	Yes	4	4	1	4	13	No	Type 3 Focal	3	56.7	Fusion	Yes	1 Sagittal	NS	Fusion		1 Sagittal
400	66.2	Caucasian	7.39		none reported	none reproted	0	0.11	4	1	No	Neg	67	2	right peripheral zone apex	Yes	Mild	1033	Yes	No	0.9	0.4	0.6	0.11232	<0.2	3	PZ	1 - Apex	3	4	4	4	No	3	4	1	4	12	No	Type 3 Focal	3	74.5	Both	Yes	1 Sagittal	Right Mid Lateral	Fusion	4	1 Sagittal
401	57	African American	18.9		father, brother	none reported	3	0.652	3	1	No	Neg	29	1	left peripheral zone at the base	Yes	Yes	687	Yes	No	0.6	0.3	1.3	0.12168	<0.2	2	PZ	3 - Base	16	4	4	4	No	3	4	1	4	12	No	Type 3 Focal	3	27.6	Both	Yes	1 Sagittal	Right Apex Lateral	Fusion	6	1 Sagittal
402	72.7	Caucasian	78.14	8.3	maternal uncle	grand mother stomach	1	1.699	5	1	No	Neg	46	2	right mid gland peripheral zone	Yes	Yes	432	Yes	No	1.1	0.6	1.1	0.37752	0.2-0.5	3	PZ	2 - Mid	10	4	5	5	Yes	4	5	1	4	14	4	Type 3 Focal	3	55	Both	Yes	1 Sagittal	Right Mid Lateral	12 Core	4	1 Sagittal
403	63.2	Caucasian	6.5		none reported	kidnet cancer self	0	0.11	3	1	No	Neg	59	2	left central gland at the apex	Yes	Yes	700	NA	No	1.2	1.8	1.1	1.23552	>=1.0	6	TZ	1 - Apex	6	4	5	4	No	3			5	8	No	None	NS	67.5	12 Core	Yes	NS	Left Base Medial	12 Core	7
404	78.6	Caucasian	5.88	12.8	brother with CAP	bladder cancer self	0	0.143	5	1	No	T2A	41	1	left apex peripheral zone	Yes	Yes	207	Yes	Buldg	1.4	1.4	1.1	1.12112	>=1.0	1	PZ	1 - Apex	1	5	5	5	Yes	4	5	1	4	15	NS	Type 3 Focal	3	37.8	Both	Yes	1 Axial	Left Apex Medial	Fusion	11	1 Axial
408	62.8	African American	10.85	19.6	none	none	1	0.172	3	1	No	Neg	63	1	left apex and mid gland peripheral zone	Yes	Mild	1356	Yes	No	1.9	1.7	1.7	2.85532	>=1.0	2	PZ	2 - Mid	9	3	3	4	No	3	4	1	4	11	No	Type 3 Focal	3	66.8	12 Core	Yes	NS	Left Apex Lateral	12 Core	12
409	66.5	Caucasian	7.3		none reported	none reported	0	0.215	3	1	No	Neg	34	1	left central gland anteriorly at the mid gland	Yes	Yes	605	Yes	No	0.7	0.5	1	0.182	<0.2	6	TZ	2 - Mid	13	4	4	5	Yes	4	3	1	4	12	No	Type 3 Diffuse	2	44.8	Both	Yes	1 Sagittal	Right Base Lateral	Fusion	2	1 Sagittal
410	63.8	Caucasian	5.54	16.8	none reported	none reported	2	0.135	3	1	No	Neg	41	1	left peripheral zone base	Yes	Mild	1230	Yes	No	0.7	0.4	1	0.1456	<0.2	2	PZ	3 - Base	16	4	4	3	No	3	4	1	4	11	No	Type 3 Focal	3	39.2	12 Core	Yes	1 Axial	Right Apex Medial	12 Core	5	1 Axial
411	69.4	Caucasian	8.62	16.5	none reported	mother breast (55), died leukemia 78	0	0.359	5	1	No	T2A	24	1	left apex peripheral zone	Yes	Yes	648	Yes	No	1.4	2	1	1.456	>=1.0	1	PZ	1 - Apex	1	4	4	5	Yes	5	4	1	5	13	1	Type 3 Focal	3	26	Both	Yes	1 Axial	Left Apex Medial	Fusion	11	1 Axial
412	67.5	Asian	16.8	18.2	none reported	none reported	2	0.305	3	1	No	Neg	55	1	right central gland anteriorly	Yes	Yes	626	Yes	No	0.8	0.6	1.2	0.29952	0.2-0.5	5	TZ	2 - Mid	12	4	4	5	Yes	4	4	1	4	13	No	Type 3 Focal	3	76.5	12 Core	Yes	NS	Left Base Medial	12 Core	7
413	68	Caucasian	3.93	38.9	none reported	none reported	0	0.098	4	1	No	Neg	40	2	left central gland	Yes	Yes	572	Yes	No	1.4	1	1.2	0.8736	0.5-1.0	6	TZ	2 - Mid	13	4	4	5	Yes	4	4	1	4	13	No	Type 3 Diffuse	3	36.7	No	No	NS	NS	NS
415	55.7	African American	11.44	9.4	none reported	mother breast/liver, brother throat and lung	1	0.369	4	1	No	Neg	31	1	right central gland at the level of the mid gland	Yes	Yes	396	Yes	No	1.1	1.6	0.8	0.73216	0.5-1.0	5	TZ	2 - Mid	12	4	4	5	Yes	4	4	1	4	13	No	Type 3 Focal	3	28.5	Both	Yes	1 Sagittal	Right Mid Medial	Fusion	3	1 Sagittal
416	60.6	Caucasian	7.91		none reported	maternal medicine gastric cancer	1	0.146	4	1	No	Neg	54	1	left mid gland central gland	Yes	Yes	807	Yes	No	1	0.7	1.5	0.546	0.5-1.0	6.5	TZ	2 - Mid	13.5	4	5	5	Yes	4	4	1	5	13	No	Type 3 Focal	2	51.8	No	No	NS	NS	NS
418	71.9	Caucasian	6.29	20.3	none	none	0	0.076	3	1	No	Neg	83	1	Left Apex Posterior PZ	Mild	Mild	918	Mild	No	0.4	0.3	1.6	0.09984	<0.2	2.5	PZ	1 - Apex	2.5	3	3	4	No	3	3	1	4	10	No	Type 2 Focal	2	70.4	Both	Yes	1 Sagittal	Left Base Lateral	12 Core	8	1 Sagittal
420	76.2	Caucasian	4.11	14.3	none	none	0	0.137	4	1	No	T2A	30	2	Right CG mid	Yes	Mild	1085	Yes	No	0.6	0.6	0.6	0.11232	<0.2	3	PZ	1 - Apex	3	4	4	4	No	3	5	1	4	13	No	Type 3 Focal	3	24.9	12 Core	Yes	NS	Right Mid Lateral	12 Core	4
421	78.7	Caucasian	9.85	16.8	father's brother -CAP death	lymphona self	0	0.235	5	1	No	Neg	42	3	right anterior fibromuscular stroma at the mid gland level	Yes	Yes	480	Yes	No	1.3	0.9	1.4	0.85176	0.5-1.0	7	TZ	2 - Mid	14	4	4	5	Yes	4	4	1	4	13	No	Type 3 Focal	3	34.1	Both	Yes	1 Axial	Right Base Medial	Fusion	1	1 Axial
422	73.2	Caucasian	6.71		father with CAP	none reported	1	0.108	4	1	No	Neg	62	1	left peripheral zone mid gland	Yes	Yes	966	Yes	No	1.1	1	1.3	0.7436	0.5-1.0	2	PZ	2 - Mid	9	4	4	4	No	3	4	1	4	12	No	Type 3 Focal	3	55.4	Both	Yes	1 Sagittal	Left Apex Lateral	Fusion	12	1 Sagittal
423	66.3	Caucasian	6.48	14	none reported	none reported	1	0.154	3	1	No	Neg	42	1	left mid gland	Yes	Mild	1102	Yes	No	1.3	1.2	1.2	0.97344	0.5-1.0	3	PZ	2 - Mid	10	2	2	5	Yes	4	4	1	4	11	No	Type 2 Focal	2	35.7	No	No	NS	Right Mid Medial	NS	3
424	77.1	Caucasian	4.69		none reported	sister ovarian	1	0.06	4	1	No	Neg	78	1	left peripheral zone base	Yes	Mild	1337	Yes	No	1.2	0.6	1.7	0.63648	0.5-1.0	2	PZ	3 - Base	16	4	5	5	Yes	5	4	1	5	13	No	Type 3 Focal	3	112	No	No	NS	NS	NS
425	69.5	African American	7.3		none reported	kidney self	0	0.065	4	1	No	Neg	113	1	right apical peripherla zone	Yes	Mild	1095	Yes	No	0.9	0.6	0.7	0.19656	<0.2	4	PZ	1 - Apex	4	3	3	4	No	3	4	1	4	11	No	Type 3 Focal	3	102	No	No	NS	NS	NS
426	67.9	African American	4.49	11.7	none reported	none reported	0	0.195	4	1	No	Neg	23	1	right apex peripheral zone	Yes	Yes	856	Yes	No	0.7	0.6	0.7	0.15288	<0.2	4	PZ	1 - Apex	4	4	4	4	No	3	4	1	4	12	No	Type 3 Focal	3	33.6	Both	Yes	1 Axial	Right Apex Medial	Fusion	5	1 Axial
427	0.2	Caucasian	26.92	4.9	father	none reported	2	0.464	4	1	No	Neg	58	3	peripheral zone apex posteriorly at the midline	Yes	Yes	654	Mild	No	0.8	0.6	0.5	0.1248	<0.2	2.5	PZ	1 - Apex	2.5	4	4	5	Yes	4	4	1	4	13	No	Type 3 Diffuse	2	66.4	Both	Yes	2 Axial	Left Apex Combined	12 Core		2 Axial
428	62.6	Caucasian	3.42	8.9	yes	yes	0	0.078	4	1	No	Neg	44	1	left mid gland peripheral zone	Yes	Yes	586	Yes	No	0.7	1.2	0.8	0.34944	0.2-0.5	1	PZ	2 - Mid	8	4	4	5	Yes	4	4	1	4	13	No	Type 3 Focal	3	39.2	Both	Yes	1 Axial	Left Mid Lateral	Fusion	10	1 Axial
429	64.3	Hispanic	14.6		none	none	3	0.162	4	1	No	T2A	90	2	right apex posteriorly	Yes	Yes	683	Yes	No	1.6	0.6	2.1	1.04832	>=1.0	3	PZ	1 - Apex	3	4	4	5	Yes	5	3	1	5	12	4	Type 2 Focal	1	83.4	Both	Yes	1 Sagittal	Right Base Lateral	12 Core	2	1 Sagittal
430	54.4	Not Specified	7.2		none	none	0	0.136	3	1	No	Neg	53	1	Left CG Posterior	Yes	Yes	865	Yes	No	0.6	0.7	1.1	0.24024	0.2-0.5	6.5	TZ	3 - Base	20.5	4	4	4	No	3	2	1	4	10	NS	Type 2 Diffuse	3	57.7	12 Core	Yes	NS	Left Apex Lateral	12 Core	12
431	62.3	Caucasian	11.54	9.6	none reported	none reported	2	0.427	3	1	No	T2A	27	1	right mid gland peripheral zone	Yes	Yes	537	Yes	No	0.8	0.6	1.2	0.29952	0.2-0.5	3	PZ	2 - Mid	10	3	3	4	No	3	4	1	4	11	No	Type 3 Focal	3	30.3	Both	Yes	1 Axial	Right Base Lateral	12 Core	2	1 Axial
432	63.3	African American	4.82	10	none	none	0	0.105	3	1	No	Neg	46	2	Right Apex CXG	Yes	Yes	553	No	NS	0.8	1.6	1.3	0.86528	0.5-1.0	5	TZ	1 - Apex	5	4	5	5	Yes	5	1	0	5	10	NS	Type 1 Focal	1	43.9	Both	Yes	1 Axial	Right Apex Lateral	Fusion	6	1 Axial
433	75.2	Hispanic	10.7		none reported	none reported	1	0.282	5	1	No	Neg	38	1	anterior fibromuscular stroma	Yes	Yes	565	Yes	No	1.8	1.7	2.5	3.978	>=1.0	7	TZ	2 - Mid	14	4	5	5	Yes	5	4	1	5	13	1	Type 3 Focal	3	39.2	Fusion	Yes	1 Sagittal	NS	NS		1 Sagittal
434	77.2	African American	8.86	32	none	throat cancer brother	0	0.095	3	1	No	Neg	93	2	left peripheral zone apex	Yes	Mild	1269	No	No	1.3	0.6	1.3	0.52728	0.5-1.0	1	PZ	1 - Apex	1	4	4	3	No	3	1	0	3	8	No	Type 1 Diffuse	1	92.2	No	No	NS	NS	NS
[truncated: 16 more columns]

## Sheet: Sheet2
Clinically Sig. Cancer Detection: Patient-level						Clinically Sig Cancer Detected: Lesion Level
SQS	Sen	Spec	PPV	NPV		SQS	Sen	Spec	PPV	NPV
2	0.988	0.068	0.547	0.833		2	1	0.084	0.39	1
95%CI	0.96 to 1.00	0.04 to 0.12	0.54 to 0.56	0.53 to 0.96		95%CI	0.98 to 1.00	0.06 to 0.12	0.38 to 0.40	- to -
3	0.777	0.753	0.782	0.748		3	0.802	0.779	0.68	0.871
95%CI	0.71 to 0.83	0.68 to 0.81	0.73 to 0.83	0.69 to 0.80		95%CI	0.74 to 0.86	0.72 to 0.82	0.62 to 0.73	0.83 to 0.90
4	0.289	0.986	0.96	0.55		4	0.299	0.993	0.962	0.708
95%CI	0.23 to 0.36	0.95 to 1.00	0.86 to 0.99	0.53 to 0.57		95%CI	0.24 to 0.37	0.97 to 1.00	0.86 to 0.99	0.69 to 0.73
5	0	1	-	0.468		5	0	1	-	0.631
95%CI	-to-	-to-	-to-	-to-		95%CI	-to-	-to-	-to-	-to-
PI-RADS	Sen	Spec	PPV	NPV		PI-RADS	Sen	Spec	PPV	NPV
1	1	0.034	0.541	1		1	0.994	0.021	0.373	0.857
95%CI	0.98 to 1.000	0.02 to 0.08	0.94 to 1.08	0.00 to 0.67		95%CI	0.97 to 1.00	0.01 to 0.05	0.37 to 0.38	0.42 to 0.98
2	0.964	0.185	0.573	0.818		2	0.964	0.175	0.407	0.893
95%CI	0.92 to 0.98	0.13 to 0.26	0.55 to 0.59	0.66 to 0.91		95%CI	0.92 to 0.98	0.14 to 0.22	0.39 to 0.42	0.79 to 0.95
3	0.946	0.322	0.613	0.839		3	0.946	0.33	0.453	0.913
95%CI	0.90 to 0.97	0.25 to 0.40	0.59 to 0.64	0.73 to 0.91		95%CI	0.90 to 0.97	0.27 to 0.38	0.43 to 0.47	0.84 to 0.95
4	0.307	0.932	0.836	0.542		4	0.323	0.958	0.818	0.707
95%CI	0.24 to 0.38	0.88 to 0.96	0.73 to 0.91	0.51 to 0.57		95%CI	0.26 to 0.40	0.93 to 0.98	0.71 to 0.89	0.68 to 0.73
5	0	1	-	0.468		5	0	1	-	0.631
95%CI	-to-	-to-	-to-	-to-		95%CI	-to-	-to-	-to-	-to-
