# Supplementary material for: Comparison of Multiparametric MRI Scoring Systems and the Impact on Cancer Detection in Patients Undergoing MR US Fusion Guided Prostate Biopsies
Source: PLoS One. 2015 Nov 25;10(11):e0143404. doi: 10.1371/journal.pone.0143404 (PMC4659614; doi:10.1371/journal.pone.0143404)
Supplement: S6 File — (XLSX) [file pone.0143404.s006.xlsx]

## Sheet: Lesion Data
Data Type	PatientNumber	Age	Race	PSA at Bx Time	FamHxProstateCa	FamHxCa	PreviousNegBiopsyTotal	PSAD	DRE	MRIComments	TotalLesions	LesionNumber	Location	LesionSuspicion	T2	ADC	ADCValue	DCE	ECE	SagittalDim	APDim	RtoLDim	TargetVol	TargetVolGroup	PIRADPrimaryZone	PZ vs TZ	PIRADLocation	PIRADZone	T2PIRAD	V2 T2	ADCPIRAD	b-2000 +	V2 ADC	DCEPIRAD	V2 DCE	OVERALL SUSPICION PIRADS V2	ECEPIRAD	ContrastCurve	Kt/Ve	USType	ProstateVolumeUS	LesionPos	TargetLocation	PrimaryGleason	SecondaryGleason	GleasonSum	PercentPos	CoreLen	Fusion CS 7 or > 0.5 cc
Results	11	71.7	Caucasian	7.2	No	No	1	0.131	Neg			1	Left apex PZ	5	Yes	Yes	663	Yes	No	0.57	0.42	0.77	0.0958558	<0.2	2	PZ	1 - Apex	2	4	4	5	Yes	4	4	1	4	No	Type 3 Focal	NS	End Fire	59	No	Left apex PZ						No
Results	12	59.4	Caucasian	4.3	yes-father	breast mother	0	0.187	Neg			1	Right Mid Gland PZ	5	Yes	Yes	681	Yes	No	0.7	1	1.2	0.4368	0.2-0.5	3	PZ	1 - Apex	3	4	4	5	Yes	4	4	1	4	No	Type 3 Focal	NS	End Fire	25	Yes	Right Mid Gland PZ	3	4	7	70	7	Yes
Results	13	68.3	Caucasian	7.47	none	none	2	0.131	Neg			1	Right Base PZ	3	Yes	Mild	760	Mild	No	0.92	1.2	0.95	0.545376	0.5-1.0	3	PZ	3 - Base	17	4	4	4	No	3	2	1	4	No	Type 2 Diffuse	NS	End Fire	33	No	Right Base PZ						No
Results	13	68.3	Caucasian	7.47	none	none	2	0.131	Neg			3	Left Mid PZ	2	Yes	Mild	760	Yes	No	0.92	1.2	0.95	0.545376	0.5-1.0	2	PZ	2 - Mid	9	3	3	4	No	3	4	1	4	No	Type 3 Focal	NS	End Fire	33	No	Left Mid PZ						No
Results	13	68.3	Caucasian	7.47	none	none	2	0.131	Neg			2	Left Base PZ	3	Yes	Yes	821	No	No	1.2	0.73	0.73	0.33253	0.2-0.5	2	PZ	3 - Base	16	2	2	4	No	3	1	0	3	No	Type 1 Diffuse	NS	End Fire	33	No	Left Base PZ						No
Results	14	67.4	Caucasian	3.8	Yes Father	Yes breast mother	1	0.07	Neg	Linear cancer GL 8		1	Left Mid PZ	3	Yes	Mild	1007	Mild	No	0.47	0.4	0.69	0.0674544	<0.2	2	PZ	2 - Mid	9	2	2	2	No	2	3	1	2	No	Type 2 Focal	NS	End Fire	60	Yes	Left Mid PZ	4	4	8	10	1	Yes
Results	15	62.9	Caucasian	12.4	Yes father		3	0.1	T2A			1	Right Mid CG	3	Yes	Yes	750	Mild	No	1.1	1.3	1.6	1.18976	>=1.0	5	TZ	2 - Mid	12	3	3	4	No	3	2	1	3	No	Type 2 Diffuse	NS	End Fire	139	No	Right Mid CG						No
Results	16	62.4	Caucasian	29.9	No	No	3	0.475	Neg	Insertion fake out - PITFALL insertion - cancer		1	Right Mid PZ	3	Yes	Mild	915	No	No	1	0.69	0.77	0.276276	0.2-0.5	3	PZ	3 - Base	17	2	2	2	No	2	1	0	2	No	Type 1 Diffuse	NS	End Fire	72	Yes	Right Mid PZ	3	4	7	40	2	Yes
Results	22	55.2	Caucasian	5.7	no	yes	0	0.228	Neg	miss read of lesion.		1	right mid PZ	3	Yes	Yes	585	Yes	No	0.68	0.52	0.78	0.14342	<0.2	3	PZ	3 - Base	17	3	3	4	No	3	4	1	4	No	Type 3 Focal	NS	End Fire	30	Yes	right mid PZ	3	3	6	20	2	No
Results	23	65.8	Caucasian Hispanic	4.63	no		1	0.11	Neg			1	Right Mid CG	3	Yes	Yes	661	Yes	No	0.98	0.9	1.1	0.504504	0.5-1.0	5	TZ	2 - Mid	12	3	3	4	No	3	3	1	3	No	Type 2 Focal	NS	End Fire	46	No	Right Mid CG						No
Results	23	65.8	Caucasian Hispanic	4.63	no		1	0.11	Neg			2	left base PZ	3	Yes	No	950	No	No	0.52	0.41	0.87	0.0964517	<0.2	2	PZ	3 - Base	16	3	3	4	No	3	1	0	3	No	Type 1 Diffuse	NS	End Fire	46	No	left base PZ						No
Results	25	62	Caucasian	6.23	no	yes	0	0.107	Neg			1	Right mid PZ	3	Yes	Yes	718	No	No	0.83	0.46	0.87	0.172726	<0.2	3	PZ	2 - Mid	10	3	3	4	No	3	1	0	3	No	Type 1 Diffuse	NS	End Fire	60	Yes	Right mid PZ	3	4	7	30	4	Yes
Results	26	59.8	Caucasian	5.23	no		3	0.08	Neg	post op retention - foley placed and patient voided on Monday after thrusday biopsy		1	left base peripheral zone	2	Yes	Mild	756	No	No	0.61	0.59	1.5	0.280722	0.2-0.5	2	PZ	3 - Base	16	2	2	4	No	3	1	0	3	No	Type 1 Diffuse	NS	End Fire	66	No	left base peripheral zone						No
Results	29	74.1	Asian	6.09	no		0	0.095	Neg			1	right mid CG	3	Yes	Yes	705	Yes	No	1	0.7	1	0.364	0.2-0.5	5	TZ	2 - Mid	12	4	4	5	Yes	4	4	1	4	No	Type 3 Focal	NS	End Fire	66	No	right mid CG						No
Results	29	74.1	Asian	6.09	no		0	0.095	Neg			2	right mid CG anterior	3	Yes	Yes	610	Mild	No	0.8	0.06	0.6	0.014976	<0.2	5	TZ	2 - Mid	12	2	2	4	No	3	3	1	2	No	Type 2 Focal	NS	End Fire	66	No	right mid CG anterior						No
Results	30	56.5	Caucasian	1.21	yes		0	0.035	Neg			1	Rigth Mid Gland CG	3	Yes	Yes	801	Yes	No	0.91	0.9	0.8	0.340704	0.2-0.5	5	TZ	3 - Base	19	2	2	4	No	3	4	1	2	No	Type 3 Focal	NS	End Fire	44	No	Rigth Mid Gland CG						No
Results	33	50.1	Caucasian	6.2	none	none	1	0.194	Neg			1	Left Mid PZ	3	Yes	Mild	1056	No	No	0.3	0.7	0.7	0.07644	<0.2	2	PZ	2 - Mid	9	2	2	4	No	3	1	0	3	No	Type 1 Diffuse	NS	End Fire	32	No	Left Mid PZ						No
Results	33	50.1	Caucasian	6.2	none	none	1	0.194	Neg			2	Right Mid PZ	2	Yes	Mild	1093	No	No	0.5	0.5	0.6	0.078	<0.2	3	PZ	2 - Mid	10	2	2	2	No	2	1	0	2	No	Type 1 Diffuse	NS	End Fire	32	No	Right Mid PZ						No
Results	33	50.1	Caucasian	6.2	none	none	1	0.194	Neg			3	Left apex posterior	2	Yes	No	1090	Yes	No	0.6	1.1	0.9	0.30888	0.2-0.5	1	PZ	1 - Apex	1	3	3	1	No	1	1	1	1	No	Type 2 Diffuse	NS	End Fire	32	No	Left apex posterior						No
Results	34	61	Caucasian	4.59	yes		2	0.076	Neg	Father Died of CAP at 71		1	right mid / apex pz	5	Yes	Yes	683	Yes	Yes	0.5	0.9	1	0.234	0.2-0.5	3	PZ	1 - Apex	3	5	5	5	Yes	5	3	1	5	5	Type 3 Diffuse	NS	End Fire	60	Yes	right mid / apex pz	3	3	6	50	4	No
Results	34	61	Caucasian	4.59	yes		2	0.076	Neg	Father Died of CAP at 71		2	left mid pz lateral	3	Yes	Yes	801	Mild	No	0.7	0.5	0.7	0.1274	<0.2	1	PZ	2 - Mid	8	2	2	4	No	3	2	1	4	No	Type 2 Diffuse	NS	End Fire	60	No	left mid pz lateral						No
Results	35	61.6	Caucasian	5.9	no		0	0.197	Neg	Great focal case		1	Righ PZ base	4	Yes	Yes	545	Yes	No	0.7	1	1	0.364	0.2-0.5	2.5	PZ	3 - Base	16.5	3	3	5	Yes	4	4	1	4	No	Type 3 Focal	NS	End Fire	47	Yes	Righ PZ base	4	4	8	50	4.5	Yes
Results	36	65.8	Caucasian	14	none		2	0.23	Neg			1	left posterior apex	2	Yes	Mild	1600	Mild	No	0.4	0.6	1.2	0.14976	<0.2	2	PZ	1 - Apex	2	2	2	2	No	2	1	1	2	No	Type 1 Diffuse	NS	End Fire	70.5	No	left posterior apex						No
Results	37	81.3	Asian	3.3	no		1	0.054	T2C			1	Right Base PZ posterior	5	Yes	Yes	552	Yes	Yes	2.2	1.2	3.1	4.25568	>=1.0	3	PZ	3 - Base	17	5	5	5	Yes	5	4	1	5	5	Type 3 Focal	NS	End Fire	61.6	Yes	Right Base PZ posterior	4	4	8	90	12	Yes
Results	37	81.3	Asian	3.3	no		1	0.054	T2C			2	left mid gland pz	3	Yes	Yes	993	Yes	No	0.3	0.9	0.7	0.09828	<0.2	2.5	PZ	2 - Mid	9.5	2	2	4	No	3	1	1	4	No	Type 1 Diffuse	NS	End Fire	61.6	No	left mid gland pz						No
Results	39	69.1	Asian	7.39	father		0	0.308	Neg	great central lesion		2	left mid gland central zone	4	Yes	Yes	617	Yes	No	0.9	1.2	1	0.5616	0.5-1.0	6	TZ	2 - Mid	13	4	4	5	Yes	4	3	1	4	No	Type 3 Diffuse	NS	End Fire	30.8	Yes	left mid gland central zone	3	4	7	90	9	Yes
Results	39	69.1	Asian	7.39	father		0	0.308	Neg	great central lesion		1	left apex pz	4	Yes	Yes	755	Yes	No	0.7	0.5	0.6	0.1092	<0.2	2	PZ	1 - Apex	2	4	4	5	Yes	4	4	1	4	No	Type 3 Focal	NS	End Fire	30.8	No	left apex pz						No
Results	39	69.1	Asian	7.39	father		0	0.308	Neg	great central lesion		3	right mid gland central zone	3	Yes	Yes	709	Yes	No	0.7	0.4	0.7	0.10192	<0.2	5	TZ	2 - Mid	12	3	3	4	No	3	3	1	3	No	Type 3 Diffuse	NS	End Fire	30.8	Yes	right mid gland central zone	3	3	6	5	0.1	No
Results	40	73.3	Caucasian	7.7	none		2	0.962	Neg			1	Right Mid Gland PZ	3	Yes	Yes	527	No	No	0.9	1.1	1.1	0.56628	0.5-1.0	3	PZ	2 - Mid	10	3	3	4	No	3	1	0	3	No	Type 1 Diffuse	NS	End Fire	93.8	No	Right Mid Gland PZ						No
Results	41	72.4	African American	6.78	no		1	0.058	Neg			1	Right Mid PZ	3	Yes	Yes	835	Yes	No	0.3	0.5	0.4	0.0312	<0.2	3	PZ	2 - Mid	10	4	4	4	No	3	4	1	4	No	Type 3 Focal	NS	End Fire	153	No	Right Mid PZ						No
Results	42	65.3	Not Specified Hispanic	8.11	none	none	1	0.107	Neg	good registration - rotation is always off a little - poor US segmentaion - Great case		1	left posterior lat base PZ	3	Yes	Mild	1600	No	No	1.2	0.7	1.3	0.56784	0.5-1.0	2	PZ	3 - Base	16	2	2	2	No	2	1	0	2	No	Type 1 Diffuse	NS	End Fire	68.6	No	left posterior lat base PZ						No
Results	43	63.7	Asian	22.4	none	none	4	1.318	T2A			1	right mid gland lat pz	5	Yes	Yes	719	Yes	Yes	0.9	0.8	0.9	0.33696	0.2-0.5	3	PZ	2 - Mid	10	5	5	5	Yes	5	4	1	5	5	Type 3 Focal	NS	End Fire	12.6	Yes	right mid gland lat pz	4	3	7	60	5	Yes
Results	45	69.6	Not Specified Hispanic	5.39	none		2	0.104	Neg			1	left mid pz - lateral	2	Yes	No	1363	No	No	0.5	0.4	0.6	0.0624	<0.2	2	PZ	2 - Mid	9	2	2	1	No	1	1	0	1	No	Type 1 Diffuse	NS	End Fire	57	No	left mid pz - lateral						No
Results	47	66.1	Asian	8.5	none		1	0.202	T2B			2	left apex	2	Yes	Mild	1300	Yes	No	0.4	0.4	0.4	0.03328	<0.2	2.5	PZ	1 - Apex	2.5	2	2	3	No	3	3	1	4	No	Type 2 Focal	NS	End Fire	35.4	No	left apex						No
Results	47	66.1	Asian	8.5	none		1	0.202	T2B			1	rigth mid posterior mid gland	3	Yes	Mild	1245	Yes	No	0.9	0.3	0.5	0.0702	<0.2	3	PZ	3 - Base	17	2	2	2	No	2	4	1	2	No	Type 3 Focal	NS	End Fire	35.4	No	rigth mid posterior mid gland						No
Results	48	72.1	Not Specified Hispanic	5.9	none		0	0.071	Neg	over call on mri		1	right posterior pz mid to apex	2	Yes	Yes	987	Yes	No	0.6	0.4	0.7	0.08736	<0.2	3.5	PZ	2 - Mid	10.5	2	2	5	Yes	4	4	1	4	No	Type 3 Focal	NS	End Fire	80.6	No	right posterior pz mid to apex						No
Results	48	72.1	Not Specified Hispanic	5.9	none		0	0.071	Neg	over call on mri		2	left apex posterior	2	Yes	Mild	1072	No	No	1.1	0.3	0.9	0.15444	<0.2	2.5	PZ	1 - Apex	2.5	2	2	4	No	3	1	0	3	No	Type 1 Diffuse	NS	End Fire	80.6	No	left apex posterior						No
Results	50	61.4	Caucasian	4	none	none	2	0.182	Neg			1	right base central gland	5	Yes	Yes	545	Yes	Yes	3	2	2.7	8.424	>=1.0	5	TZ	3 - Base	19	5	5	5	Yes	5	5	1	5	5	Type 3 Focal	NS	End Fire	53.1	Yes	right base central gland	4	4	8	95	7.6	Yes
Results	51	52.6	African American	13.45	none		3	0.517	Neg			1	Right PZ anterior apex	5	Yes	Yes	476	Yes	No	1.4	0.5	1.4	0.5096	0.5-1.0	7	TZ	1 - Apex	7	5	4	4	No	3	4	1	4	No	Type 3 Focal	NS	End Fire	25	Yes	Right PZ anterior apex	4	3	7	70	9.8	Yes
Results	52	64.1	African American	5.04	fayther dx at 60		0	0.092	Neg			1	right apex central and pz	4	Yes	Yes	663	Yes	No	0.7	0.7	1	0.2548	0.2-0.5	4	PZ	1 - Apex	4	4	4	4	No	3	4	1	4	No	Type 3 Focal	NS	End Fire	81	Yes	right apex central and pz	4	3	7	50	4	Yes
Results	52	64.1	African American	5.04	fayther dx at 60		0	0.092	Neg			2	left mid gland posterior	3	Yes	Mild	1137	Yes	No	0.7	0.5	0.5	0.091	<0.2	2	PZ	2 - Mid	9	4	4	4	No	3	3	1	4	No	Type 2 Focal	NS	End Fire	81	Yes	left mid gland posterior	3	4	7	5	0.5	Yes
Results	53	62.2	Caucasian	0.6	grandfather died of 72 of CAP		0	0.026	T2A	nodule low PSA - low suspicion		1	right posterior lateral PZ	4	Yes	Yes	901	Yes	No	0.4	0.6	0.6	0.07488	<0.2	3	PZ	2 - Mid	10	4	4	4	No	3	3	1	4	No	Type 2 Focal	NS	End Fire	24.5	No	right posterior lateral PZ						No
Results	54	65.6	Caucasian	7.52	none	none	1	0.269	T2A			1	right posterior lateral pz mid	4	Yes	Yes	484	Yes	No	0.8	1.1	1	0.4576	0.2-0.5	3	PZ	2 - Mid	10	3	3	5	Yes	4	4	1	4	No	Type 3 Focal	NS	End Fire	28.8	Yes	right posterior lateral pz mid	3	4	7	95	9	Yes
Results	54	65.6	Caucasian	7.52	none	none	1	0.269	T2A			2	left posterior lateral apex pz	2	Yes	Mild	1190	Mild	No	0.6	0.5	0.7	0.1092	<0.2	2	PZ	1 - Apex	2	2	2	2	No	2	4	1	2	No	Type 3 Focal	NS	End Fire	28.8	No	left posterior lateral apex pz						No
Results	55	60.6	Caucasian	5.67	paternal uncle		0	0.094	Neg			1	left apex central gland	3	Yes	Yes	770	Mild	No	0.6	0.9	1	0.2808	0.2-0.5	6	TZ	1 - Apex	6	3	3	4	No	3	3	1	3	No	Type 2 Focal	NS	End Fire	56.7	No	left apex central gland						No
Results	55	60.6	Caucasian	5.67	paternal uncle		0	0.094	Neg			2	right central gland lesion apex	3	Yes	Yes	822	Mild	No	0.5	0.5	0.8	0.104	<0.2	5	TZ	1 - Apex	5	4	4	4	No	3	1	1	4	No	Type 1 Diffuse	NS	End Fire	56.7	No	right central gland lesion apex						No
Results	56	62	Caucasian	11.81	none		3	0.257	T2A			1	right posterior lateral peripheral zone apex	2	Mild	Mild	1450	Yes	No	1.3	0.8	1.2	0.64896	0.5-1.0	3.5	PZ	1 - Apex	3.5	2	2	2	No	2	1	1	2	No	Type 1 Diffuse	NS	End Fire	45	No	right posterior lateral peripheral zone apex						No
Results	57	66.3	Caucasian	4.66	father		0	0.082	Neg			1	left posterior lateral apex pz	2	Yes	Mild	1122	Yes	No	0.9	0.8	1.1	0.41184	0.2-0.5	2	PZ	1 - Apex	2	2	2	1	No	1	3	1	1	No	Type 3 Diffuse	NS	End Fire	54.7	No	left posterior lateral apex pz						No
Results	58	68	Asian	7.96	none		1	0.284	Neg			1	left posterior lateral pz	3	Yes	Mild	1364	Yes	No	0.8	0.6	1	0.2496	0.2-0.5	2	PZ	2 - Mid	9	2	2	2	No	2	4	1	2	No	Type 3 Focal	NS	End Fire	47.9	No	left posterior lateral pz						No
Results	59	61.9	Caucasian	8.11	no	yes	1	0.27	Neg			1	left mid peripheral zone	2	Yes	Yes	872	Yes	No	0.4	0.4	0.4	0.03328	<0.2	2	PZ	2 - Mid	9	2	2	3	No	3	2	1	4	No	Type 2 Diffuse	NS	End Fire	28.7	No	left mid peripheral zone						No
Results	61	65.9	Caucasian	16.57	father dx at 70 yoa		3	0.276	Neg			1	left peripheral zone post apex base	4	Yes	Yes	568	Yes	No	2.6	0.7	1.2	1.13568	>=1.0	2.5	PZ	1 - Apex	2.5	4	4	5	Yes	5	3	1	5	4	Type 2 Focal	NS	End Fire	76.1	Yes	left peripheral zone post apex base	4	5	9	60	7.5	Yes
Results	63	72.4	Caucasian	8.8	none		1	0.147	Neg	poor third traget would like to delete prior to biopsy		2	Central zone anterior lesion apex	4	Yes	Yes	741	Mild	No	1	1.1	1	0.572	0.5-1.0	7	TZ	1 - Apex	7	5	4	4	No	3	3	1	4	3	Type 2 Focal	NS	End Fire	50.6	No	Central zone anterior lesion apex						No
Results	63	72.4	Caucasian	8.8	none		1	0.147	Neg	poor third traget would like to delete prior to biopsy		1	Central zone anterior lesion mid to base	5	Yes	Yes	610	Yes	No	1.6	1.5	1.4	1.7472	>=1.0	7	TZ	2 - Mid	14	5	5	3	No	3	4	1	5	No	Type 3 Focal	NS	End Fire	50.6	Yes	Central zone anterior lesion mid to base	3	3	6	5	1	Yes
Results	66	60.3	Not Specified Hispanic	10.14	none		1	0.175	Neg			1	Right Mid and Central Gland	3	Yes	Mild	1305	Yes	No	0.7	0.6	0.7	0.15288	<0.2	5	TZ	2 - Mid	12	3	3	5	Yes	4	4	1	3	No	Type 3 Focal	NS	End Fire	41.8	No	Right Mid and Central Gland						No
Results	67	82.5	Caucasian	3.75	none		1	0.058	Neg	Great focal therapy case. ?hyperplastic		1	Left Mid Gland PZ	3	Yes	Mild	1305	Yes	No	0.6	0.6	0.6	0.11232	<0.2	2	PZ	2 - Mid	9	4	4	5	Yes	4	4	1	4	No	Type 3 Focal	NS	End Fire	64.5	No	Left Mid Gland PZ						No
Results	68	77.7	Caucasian	5.85	brother		0	0.124	T2A			1	Right posterior lateral pz	5	Yes	Yes	786	Yes	Yes	1.3	1	1.3	0.8788	0.5-1.0	3	PZ	1 - Apex	3	5	5	4	No	3	4	1	4	4	Type 3 Focal	NS	End Fire	48.9	Yes	Right posterior lateral pz	3	3	6	80	4.5	Yes
Results	68	77.7	Caucasian	5.85	brother		0	0.124	T2A			2	Left Posterior Lateral PZ	4	Yes	Mild	1138	Yes	No	0.7	0.7	1.1	0.28028	0.2-0.5	2	PZ	1 - Apex	2	2	2	2	No	2	3	1	2	No	Type 3 Diffuse	NS	End Fire	48.9	Yes	Left Posterior Lateral PZ	3	3	6	10	1.5	No
Results	70	59.5	Caucasian	7.61	none		1	0.254	Neg			1	Mid Central Gland anterior	5	Yes	Yes	447	Yes	No	0.8	1	1.1	0.4576	0.2-0.5	7	TZ	2 - Mid	14	5	4	5	Yes	4	3	1	4	No	Type 2 Focal	NS	End Fire	35.2	Yes	Mid Central Gland anterior	3	4	7	50	5	Yes
Results	71	57.5	Caucasian	3.5	none		0	0.078	Neg	needs repeat MRI anterior lesion - that whisp was negative. Stromal banding		2	left mid gland pz	3	Yes	Mild	1286	Mild	No	0.6	0.5	0.8	0.1248	<0.2	2	PZ	2 - Mid	9	3	3	2	No	2	3	1	2	No	Type 3 Diffuse	NS	End Fire	53.5	No	left mid gland pz						No
Results	71	57.5	Caucasian	3.5	none		0	0.078	Neg	needs repeat MRI anterior lesion - that whisp was negative. Stromal banding		1	left apex	3	Mild	Mild	1650	Mild	No	0.4	0.5	0.6	0.0624	<0.2	2.5	PZ	1 - Apex	2.5	2	2	2	No	2	4	1	2	No	Type 3 Focal	NS	End Fire	53.5	No	left apex						No
Results	72	74.3	Caucasian	20.14	no	yes - breast mother	2	0.252	Neg	firm right land		1	Left apex central zone	4	Yes	Yes	487	Yes	No	1.7	1.5	1.6	2.1216	>=1.0	5	TZ	1 - Apex	5	4	5	5	Yes	5	4	1	5	No	Type 3 Focal	NS	End Fire	86.6	Yes	Left apex central zone	4	4	8	15	3.5	Yes
Results	74	71.1	Caucasian	7.64	none		0	0.17	T2A			1	Right Mid / Base PZ	5	Yes	Yes	637	Yes	No	0.89	0.66	0.66	0.201596	0.2-0.5	3.5	PZ	3 - Base	17.5	4	4	4	No	3	4	1	4	No	Type 3 Focal	NS	End Fire	52.6	Yes	Right Mid / Base PZ	4	3	7	60	7	Yes
Results	74	71.1	Caucasian	7.64	none		0	0.17	T2A			2	Left Mid gland PZ	3	Yes	Mild	1279	No	No	1.1	0.6	1	0.3432	0.2-0.5	2	PZ	2 - Mid	9	2	2	2	No	2	1	0	2	No	Type 1 Diffuse	NS	End Fire	52.6	Yes	Left Mid gland PZ	3	4	7	10	2	Yes
Results	76	41.9	Caucasian	7.41	Father dx at 58 yo		0	0.232	T2A	looks like inflamation - steroids use - Target two no ADC or contrast		1	left apex pz	3	Yes	Yes	617	No	No	1.3	1	1.2	0.8112	0.5-1.0	2	PZ	1 - Apex	2	2	2	2	No	2	1	0	2	No	Type 1 Diffuse	NS	End Fire	31.8	Yes	left apex pz	4	4	8	80	8	Yes
Results	76	41.9	Caucasian	7.41	Father dx at 58 yo		0	0.232	T2A	looks like inflamation - steroids use - Target two no ADC or contrast		2	right mid gland pz	2	Yes	No	908	No	No	0.7	0.6	0.8	0.17472	<0.2	4	PZ	2 - Mid	11	2	2	2	No	2	1	0	2	No	Type 1 Diffuse	NS	End Fire	31.8	No	right mid gland pz						No
Results	78	73.2	Caucasian	5.9	Father (death at 80 from CAP) and Younger Brother		1	0.14	T2A			1	Left Posterior Apex PZ	3	Yes	Mild	1500	Mild	No	0.7	0.7	0.6	0.15288	<0.2	2.5	PZ	1 - Apex	2.5	2	2	2	No	2	3	1	2	No	Type 2 Focal	NS	End Fire	44.7	Yes	Left Posterior Apex PZ	3	3	6	10	1.5	No
Results	79	60.7	Caucasian	9.1	none	none	3	0.14	T2A	trouble seeing needle on anterior lesion central gland		2	right base central gland	3	Yes	Yes	650	Yes	No	1.3	1.1	1.5	1.1154	>=1.0	5	TZ	3 - Base	19	3	3	4	No	3	3	1	3	No	Type 3 Focal	NS	End Fire	52.8	No	right base central gland						No
Results	79	60.7	Caucasian	9.1	none	none	3	0.14	T2A	trouble seeing needle on anterior lesion central gland		1	left apex pz	4	Yes	Mild	1026	Yes	No	0.9	0.9	1.1	0.46332	0.2-0.5	1	PZ	1 - Apex	1	2	2	2	No	2	4	1	2	No	Type 3 Focal	NS	End Fire	52.8	No	left apex pz						No
Results	81	67.1	African American	12.5	none		2	0.298	T2A			1	right apex pz	3	Yes	Mild	901	Mild	No	0.5	0.7	0.7	0.1274	<0.2	3	PZ	1 - Apex	3	3	3	3	No	3	4	1	4	No	Type 3 Focal	NS	End Fire	51.3	No	right apex pz						No
Results	82	66.3	Caucasian	7.2	none		1	0.111	T2A			2	right apex pz (peri urethral)	4	Yes	Yes	580	Yes	No	1	0.6	0.7	0.2184	0.2-0.5	3.5	PZ	1 - Apex	3.5	3	3	5	Yes	4	3	1	4	No	Type 2 Focal	NS	End Fire	74.8	Yes	right apex pz (peri urethral)	4	4	8	40	5.5	Yes
Results	82	66.3	Caucasian	7.2	none		1	0.111	T2A			1	right central zone apex	4	Yes	Yes	775	Yes	No	0.8	0.6	0.9	0.22464	0.2-0.5	5	TZ	1 - Apex	5	4	4	5	Yes	4	4	1	4	No	Type 3 Focal	NS	End Fire	74.8	Yes	right central zone apex	3	3	6	30	4	No
Results	83	66.2	Caucasian	9.64	none		1	0.182	Neg			1	left apex pz	3	Yes	Mild	1116	Yes	No	0.5	0.3	0.6	0.0468	<0.2	2	PZ	1 - Apex	2	2	2	5	Yes	4	3	1	4	No	Type 2 Focal	NS	End Fire	50.4	Yes	left apex pz	3	3	6	5	0.3	No
Results	85	77.1	African American	7.77	none		1	0.165	Neg	eran said the other one in there too.		1	Left central zone apex	5	Yes	Yes	347	Yes	No	0.8	0.8	1.1	0.36608	0.2-0.5	6	TZ	1 - Apex	6	4	4	5	Yes	4	4	1	4	4	Type 3 Focal	NS	End Fire	53.4	Yes	Left central zone apex	3	4	7	60	6	Yes
Results	86	73.6	Caucasian	8	none		1	0.19	Neg			1	Central Zone Anterior base/mid	5	Yes	Yes	466	Yes	No	2.6	1.8	2.2	5.35392	>=1.0	7	TZ	3 - Base	21	5	5	5	Yes	5	4	1	5	No	Type 3 Focal	NS	End Fire	44.5	Yes	Central Zone Anterior base/mid	4	3	7	70	5	Yes
Results	88	52.4	Caucasian	3.32	brother and uncle		0	0.101	Neg	good fusion possible overlap with 12 core		1	left mid pz posteriolaterally	3	Yes	Yes	683	Yes	No	0.4	0.6	0.6	0.07488	<0.2	2	PZ	2 - Mid	9	2	2	2	No	2	4	1	2	No	Type 3 Focal	NS	End Fire	34	Yes	left mid pz posteriolaterally	3	3	6	5	0.5	No
Results	90	87.8	Caucasian	14	none		0	0.259	T2C	disfunctional tracker R/L reversed - fixed and re done		3	Right posterior pz base	4	Yes	Yes	596	Yes	No	1.8	0.7	1.7	1.11384	>=1.0	3	PZ	3 - Base	17	5	5	5	Yes	5	3	1	5	3	Type 2 Focal	NS	End Fire	44	Yes	Right posterior pz base	4	3	7	60	6	Yes
Results	90	87.8	Caucasian	14	none		0	0.259	T2C	disfunctional tracker R/L reversed - fixed and re done		1	Left apex pz	5	Yes	Yes	576	Yes	Yes	1	0.6	0.6	0.1872	<0.2	2	PZ	1 - Apex	2	5	5	5	Yes	5	4	1	5	5	Type 3 Focal	NS	End Fire	44	Yes	Left apex pz	4	3	7	60	6	Yes
Results	90	87.8	Caucasian	14	none		0	0.259	T2C	disfunctional tracker R/L reversed - fixed and re done		2	left anterior mid gland	5	Yes	Yes	711	Yes	Yes	1.3	0.9	1	0.6084	0.5-1.0	1	PZ	1 - Apex	1	5	5	4	No	3	4	1	4	5	Type 3 Focal	NS	End Fire	44	Yes	left anterior mid gland	4	3	7	90	9	Yes
Results	91	80.6	Caucasian	62.7	none		6	0.784	Neg	extra core added to cup in axial slighly superior…Charcoal		1	left apex anterior	5	Yes	Yes	788	Yes	Yes	1	1.7	1.6	1.4144	>=1.0	7	TZ	1 - Apex	7	5	5	4	No	3	4	1	5	5	Type 3 Focal	NS	End Fire	91.5	Yes	left apex anterior	4	3	7	25	2.5	Yes
Results	93	66.2	Asian	5.2	none	none	0	0.083	Neg			1	right posterior lateral peripheral	3	No	Mild	1465	Yes	No	1.2	1	1.4	0.8736	0.5-1.0	3	PZ	3 - Base	17	2	2	5	Yes	4	4	1	4	No	Type 3 Focal	NS	End Fire	62.2	No	right posterior lateral peripheral						No
Results	94	60	Caucasian	3.91	father-prostate ca Dx in his 60's	prostate	0	0.069	Neg	only really early enhancment…		1	left apex / mid gland	3	Yes	Mild	900	Yes	No	0.8	1.3	2	1.0816	>=1.0	2	PZ	1 - Apex	2	2	2	4	No	3	3	1	4	No	Type 3 Diffuse	NS	End Fire	57.4	No	left apex / mid gland						No
Results	94	60	Caucasian	3.91	father-prostate ca Dx in his 60's	prostate	0	0.069	Neg	only really early enhancment…		2	right mid gland	3	Yes	Mild	1000	Yes	No	0.8	1.1	1.1	0.50336	0.5-1.0	3	PZ	2 - Mid	10	2	2	3	No	3	3	1	4	No	Type 3 Diffuse	NS	End Fire	57.4	No	right mid gland						No
Results	95	75.7	Caucasian	19.5	none	none	2	0.39	T2A			3	right posterior lateral peripheral	4	Yes	Yes	578	Yes	No	0.6	0.6	0.6	0.11232	<0.2	3	PZ	3 - Base	17	4	4	5	Yes	4	4	1	4	No	Type 3 Focal	NS	End Fire	64.6	Yes	right posterior lateral peripheral	4	4	8	10	1.5	Yes
Results	95	75.7	Caucasian	19.5	none	none	2	0.39	T2A			2	left anterior PZ	5	Yes	Yes	407	Yes	No	1.4	1	0.9	0.6552	0.5-1.0	7	TZ	2 - Mid	14	5	4	5	Yes	4	4	1	4	No	Type 3 Focal	NS	End Fire	64.6	Yes	left anterior PZ	3	3	6	5	0.5	Yes
Results	95	75.7	Caucasian	19.5	none	none	2	0.39	T2A			1	right peripheral anterior apex	5	Yes	Yes	411	Yes	Yes	1.2	1.9	1.6	1.89696	>=1.0	4	PZ	1 - Apex	4	5	5	4	No	3	4	1	4	5	Type 3 Focal	NS	End Fire	64.6	Yes	right peripheral anterior apex	4	4	8	50	4	Yes
Results	97	83.7	Caucasian	25	possible father		2	0.568	Neg	charcoal sign case		2	Left anterior central zone apex	4	Yes	Yes	538	Yes	No	0.7	0.5	0.6	0.1092	<0.2	6	TZ	1 - Apex	6	4	4	5	Yes	4	4	1	4	No	Type 3 Focal	NS	End Fire	46.9	Yes	Left anterior central zone apex	3	4	7	5	0.5	Yes
Results	97	83.7	Caucasian	25	possible father		2	0.568	Neg	charcoal sign case		1	Right central zone mid gland	3	Yes	Yes	561	Yes	No	1	0.6	0.8	0.2496	0.2-0.5	5	TZ	2 - Mid	12	4	4	5	Yes	4	4	1	4	No	Type 3 Focal	NS	End Fire	46.9	No	Right central zone mid gland						No
Results	100	68.1	Multiracial	10.3	none reported		1	0.105	Neg	read with out me… no lesion - it was positve. EB RB win		1	Right Apex	2	Yes	Mild	1400	Mild	No	0.9	0.7	0.5	0.1638	<0.2	3	PZ	1 - Apex	3	2	2	4	No	3	1	1	4	No	Type 1 Focal	NS	End Fire	121	Yes	Right Apex	3	3	6	5	1	No
Results	101	63.4	Asian Hispanic	2.5	none reported		1	0.069	Neg			1	Right mid gland	3	Yes	Mild	1355	Mild	No	0.3	0.4	0.6	0.03744	<0.2	3	PZ	2 - Mid	10	2	2	2	No	2	1	1	2	No	Type 1 Diffuse	NS	End Fire	40.1	No	Right mid gland						No
Results	103	67	Caucasian	3.98	none	none	1	0.095	Neg			1	Left mid gland pz posterior laterally	3	Yes	No	1320	Yes	No	0.6	0.6	0.9	0.16848	<0.2	2	PZ	2 - Mid	9	3	3	1	No	1	4	1	1	No	Type 3 Focal	NS	End Fire	60	No	Left mid gland pz posterior laterally						No
Results	104	62.4	Caucasian	8	none		2	0.333	T2A			1	Right mid gland peripheral zone laterally extending to the right apex	4	Yes	Yes	585	Yes	No	1	1.3	1.2	0.8112	0.5-1.0	4	PZ	2 - Mid	11	2	2	4	No	3	3	1	4	No	Type 3 Diffuse	NS	End Fire	23.5	Yes	Right mid gland peripheral zone laterally extending to the right apex	3	4	7	25	4	Yes
Results	104	62.4	Caucasian	8	none		2	0.333	T2A			2	left mid glad peripheral zone posterior laterally	3	Yes	Mild	1131	Yes	No	0.8	0.6	1	0.2496	0.2-0.5	2	PZ	2 - Mid	9	2	2	4	No	3	4	1	4	No	Type 3 Focal	NS	End Fire	23.5	No	left mid glad peripheral zone posterior laterally						No
Results	105	65.8	Caucasian	9.86	Father dx @ 70's	prostate	2	0.299	Neg	apex location ?		1	left posterior peripheral	3	Yes	Yes	665	Mild	No	0.7	0.5	0.7	0.1274	<0.2	2	PZ	1 - Apex	2	3	3	4	No	3	1	1	4	No	Type 1 Focal	NS	End Fire	42.5	No	left posterior peripheral						No
Results	106	80.3	African American	12.07	none		2	0.355	T2A			2	right pz apex lateral	4	Yes	Yes	770	Yes	No	0.6	0.8	0.7	0.17472	<0.2	4	PZ	1 - Apex	4	2	2	5	Yes	4	3	1	4	No	Type 2 Focal	NS	End Fire	28.8	No	right pz apex lateral						No
Results	106	80.3	African American	12.07	none		2	0.355	T2A			1	Right PZ in apex posterior	4	Yes	Yes	726	Yes	No	0.5	0.4	0.5	0.052	<0.2	3.5	PZ	1 - Apex	3.5	2	2	5	Yes	4	4	1	4	No	Type 3 Focal	NS	End Fire	28.8	No	Right PZ in apex posterior						No
Results	106	80.3	African American	12.07	none		2	0.355	T2A			3	left mid / apex pz	3	Yes	Yes	950	Yes	Yes	0.9	1	1.7	0.7956	0.5-1.0	2	PZ	1 - Apex	2	3	3	3	No	3	1	1	4	5	Type 1 Diffuse	NS	End Fire	28.8	No	left mid / apex pz						No
Results	107	54.5	African American	5.2	none reported		2	0.083	Neg			1	left apex peripheral zone	3	Yes	Mild	1073	Mild	No	0.8	0.7	1.1	0.32032	0.2-0.5	1	PZ	1 - Apex	1	2	2	4	No	3	3	1	4	No	Type 3 Diffuse	NS	End Fire	56	No	left apex peripheral zone						No
Results	110	55.4	Caucasian	5.07	none	none	0	0.106	Neg			1	right pz mid aprical central zone	4	Yes	Yes	910	Yes	No	0.7	0.9	0.8	0.26208	0.2-0.5	5	TZ	2 - Mid	12	4	4	4	No	3	4	1	4	No	Type 3 Focal	NS	End Fire	45.6	No	right pz mid aprical central zone						No
Results	110	55.4	Caucasian	5.07	none	none	0	0.106	Neg			2	right apex	3	Yes	Mild	1155	Yes	No	0.3	0.4	0.3	0.01872	<0.2	4	PZ	1 - Apex	4	4	4	3	No	3	4	1	4	No	Type 3 Focal	NS	End Fire	45.6	No	right apex						No
Results	113	59.2	Caucasian	10.27	brother, maternal grandfather	yes, not specified	1	0.257	Neg	charcoal sign		1	Right apex central zone anteriorly	5	Yes	Yes	683	Yes	No	1	1.3	1	0.676	0.5-1.0	7	TZ	2 - Mid	14	5	4	5	Yes	4	3	1	4	No	Type 2 Focal	NS	End Fire	45.7	Yes	Right apex central zone anteriorly	3	4	7	90	11.5	Yes
Results	114	58.6	Multiracial Hispanic	3.01	none	yes	1	0.108	Neg			2	Left mid gland peripheral zone posteriorly	3	Yes	Yes	845	No	No	0.4	0.9	0.8	0.14976	<0.2	2	PZ	3 - Base	16	4	4	5	Yes	4	1	0	4	No	Type 1 Focal	NS	End Fire	36.1	No	Left mid gland peripheral zone posteriorly						No
Results	114	58.6	Multiracial Hispanic	3.01	none	yes	1	0.108	Neg			1	Anterior central zone at the level of the meet and base of the gland	5	Yes	Yes	752	Yes	No	1.6	1.7	2.5	3.536	>=1.0	7	TZ	2 - Mid	14	5	5	4	No	3	1	1	5	No	Type 1 Focal	NS	End Fire	36.1	Yes	Anterior central zone at the level of the meet and base of the gland	3	4	7	40	5	Yes
Results	115	53.9	African American	4.75	paternal dx 63		1	0.085	Neg			1	Left posterior lateral base peripheral zone	4	Yes	Yes	534	Yes	No	1	0.8	0.8	0.3328	0.2-0.5	2	PZ	3 - Base	16	4	4	4	No	3	3	1	4	No	Type 2 Focal	NS	End Fire	49.6	No	Left posterior lateral base peripheral zone						No
Results	115	53.9	African American	4.75	paternal dx 63		1	0.085	Neg			2	left apex anterior	3	Yes	Yes	700	Yes	No	0.66	0.7	0.7	0.168168	<0.2	1	PZ	1 - Apex	1	3	3	4	No	3	3	1	4	No	Type 3 Diffuse	NS	End Fire	49.6	No	left apex anterior						No
Results	116	63.7	Caucasian	2.8	none		0	0.057	Neg			1	left mid gland anterior	4	Yes	Yes	462	Yes	No	2.3	1.3	1.9	2.95412	>=1.0	7	TZ	2 - Mid	14	5	5	5	Yes	5	1	1	5	No	Type 1 Diffuse	NS	End Fire	51.8	Yes	left mid gland anterior	3	4	7	40	5	Yes
Results	117	79	Caucasian	19.72	brother dx 70		2	0.222	Neg	GSB terrible scan…. Terrible I say		1	Anterior gland at the level of the base and mid gland	5	Yes	Yes	544	Mild	No	2.7	0.9	2.8	3.53808	>=1.0	7	TZ	2 - Mid	14	5	5	4	No	3	4	1	5	No	Type 3 Focal	NS	End Fire	93.1	Yes	Anterior gland at the level of the base and mid gland	3	4	7	60	7	Yes
Results	118	76	Caucasian	6.41	2 brothers dx 55 & 72		0	0.279	Neg	great case ----		1	right posterior lateral peripheral zone base	4	Yes	Yes	759	Yes	No	1.2	0.8	0.8	0.39936	0.2-0.5	4	PZ	2 - Mid	11	4	4	5	Yes	4	4	1	4	No	Type 3 Focal	NS	End Fire	26.5	Yes	right posterior lateral peripheral zone base	3	4	7	10	1	Yes
Results	119	63.1	Caucasian	29.3	Father dx 83	mother bone cancer	3	0.637	Neg			1	Right apex central zone	4	Yes	Mild	931	Yes	No	2.6	1.3	1.6	2.81216	>=1.0	5	TZ	1 - Apex	5	4	5	3	No	3	4	1	5	No	Type 3 Focal	NS	End Fire	51	No	Right apex central zone						No
Results	120	58.6	Caucasian	7.71	none reported	none reported	2	0.208	Neg			2	Left central zone, mid gland	3	Yes	Mild	1037	Yes	No	1.1	1.2	1	0.6864	0.5-1.0	6	TZ	2 - Mid	13	3	3	4	No	3	3	1	3	No	Type 3 Diffuse	NS	End Fire	39	No	Left central zone, mid gland						No
Results	120	58.6	Caucasian	7.71	none reported	none reported	2	0.208	Neg			1	Right central zone mid gland	3	Yes	Yes	875	Yes	No	1	1	1	0.52	0.5-1.0	5	TZ	2 - Mid	12	2	2	4	No	3	4	1	2	No	Type 3 Focal	NS	End Fire	39	No	Right central zone mid gland						No
Results	125	58.4	Caucasian	17.3	2 brothers, (60.64)		1	0.192	Neg			1	Right base posteriorly	3	Yes	Mild	1200	Yes	No	0.4	0.3	0.4	0.02496	<0.2	4	PZ	3 - Base	18	4	4	3	No	3	3	1	4	No	Type 2 Focal	NS	End Fire	85.9	No	Right base posteriorly						No
Results	126	65	Caucasian Hispanic	12.15	none		1	0.135	Neg			1	Right anterior central zone	3	Yes	Mild	954	Mild	No	1.2	0.5	0.8	0.2496	0.2-0.5	5	TZ	2 - Mid	12	4	4	4	No	3	1	1	4	No	Type 1 Diffuse	NS	End Fire	103	No	Right anterior central zone						No
Results	127	60.3	Caucasian	14	none reported	none reported	0	0.7	Neg	possible seminal vesicle infiltration - bad coil placement		1	Posterior peripheralzone at the level of the base of the prostate gland	3	Yes	Yes	566	Mild	No	1.6	0.5	0.8	0.3328	0.2-0.5	3.5	PZ	3 - Base	17.5	4	4	4	No	3	1	1	4	No	Type 1 Focal	NS	End Fire	24	Yes	Posterior peripheralzone at the level of the base of the prostate gland	4	3	7	80	10	Yes
Results	127	60.3	Caucasian	14	none reported	none reported	0	0.7	Neg	possible seminal vesicle infiltration - bad coil placement		2	Left base peripheral zone	3	Yes	Mild	902	Yes	No	0.6	0.6	0.6	0.11232	<0.2	1	PZ	3 - Base	15	2	2	1	No	1	4	1	1	No	Type 3 Focal	NS	End Fire	24	Yes	Left base peripheral zone	4	3	7	70	9	Yes
Results	130	63.1	Multiracial	4.45	none		0	0.047	Neg			1	Right apical peripheral zone	3	Yes	Yes	671	Yes	No	0.7	0.5	0.9	0.1638	<0.2	3	PZ	1 - Apex	3	3	3	4	No	3	3	1	4	No	Type 2 Focal	NS	End Fire	119	No	Right apical peripheral zone						No
Results	130	63.1	Multiracial	4.45	none		0	0.047	Neg			2	Left to mid line anterior central zone extending from mid gland to base	4	Yes	Mild	1140	Yes	No	0.44	0.21	0.29	0.0139339	<0.2	6	TZ	3 - Base	20	4	4	3	No	3	4	1	4	No	Type 3 Focal	NS	End Fire	119	No	Left to mid line anterior central zone extending from mid gland to base						No
Results	132	74.1	Caucasian	9.9	none	none	0	0.33	T2A			2	right posterior peripheral zone base	4	Yes	Yes	856	Yes	No	0.7	0.4	0.4	0.05824	<0.2	3.5	PZ	3 - Base	17.5	4	4	5	Yes	4	4	1	4	No	Type 3 Focal	NS	End Fire	34.2	Yes	right posterior peripheral zone base	4	3	7	10	1	Yes
Results	132	74.1	Caucasian	9.9	none	none	0	0.33	T2A			1	Left posterior apex peripheral zone	4	Yes	Yes	688	Yes	No	0.8	0.4	0.8	0.13312	<0.2	2	PZ	1 - Apex	2	2	2	5	Yes	4	3	1	4	No	Type 2 Focal	NS	End Fire	34.2	Yes	Left posterior apex peripheral zone	3	3	6	80	12	No
Results	133	59.7	Caucasian	13.7	Father dx 60's alive radiation	none reported	2	0.623	Neg			1	Right anterior central zone in the mid gland	4	Yes	Yes	677	Yes	No	1.1	0.7	1.3	0.52052	0.5-1.0	7	TZ	2 - Mid	14	4	4	5	Yes	4	3	1	4	No	Type 2 Focal	NS	End Fire	19	Yes	Right anterior central zone in the mid gland	4	3	7	20	4	Yes
Results	135	60.5	Caucasian	8.34	none reported	paternal colon cancer	0	0.203	Neg			2	Left apex posterior laterally	3	Yes	Mild	1140	Yes	No	0.6	0.6	0.6	0.11232	<0.2	2	PZ	1 - Apex	2	2	2	2	No	2	4	1	2	No	Type 3 Focal	NS	End Fire	48.6	Yes	Left apex posterior laterally	4	3	7	30	4	Yes
Results	135	60.5	Caucasian	8.34	none reported	paternal colon cancer	0	0.203	Neg			1	left mid gland periperhal zone posterior laterally	3	Yes	Mild	1181	Yes	No	0.5	0.8	0.8	0.1664	<0.2	2	PZ	2 - Mid	9	2	2	2	No	2	4	1	2	No	Type 3 Focal	NS	End Fire	48.6	Yes	left mid gland periperhal zone posterior laterally	3	3	6	10	1	No
Results	135	60.5	Caucasian	8.34	none reported	paternal colon cancer	0	0.203	Neg			3	Right mid gland	3	Yes	Mild	1420	Yes	No	0.6	0.5	1	0.156	<0.2	2	PZ	2 - Mid	9	2	2	2	No	2	4	1	2	No	Type 3 Focal	NS	End Fire	48.6	Yes	Right mid gland	3	3	6	5	0.1	No
Results	136	57.9	Caucasian	4.3	father dx at 60's metastic disease -alive	none reported	0	0.134	Neg			1	Right anterior peripheral zone extending to the right anterior central zones	4	Yes	Yes	499	Yes	No	1.1	0.9	0.9	0.46332	0.2-0.5	5	TZ	1 - Apex	5	4	4	5	Yes	4	3	1	4	No	Type 3 Diffuse	NS	End Fire	40.9	Yes	Right anterior peripheral zone extending to the right anterior central zones	3	3	6	10	1.5	No
Results	136	57.9	Caucasian	4.3	father dx at 60's metastic disease -alive	none reported	0	0.134	Neg			2	Left peripheral zone mid gland posterior laterally	3	Yes	Mild	1135	Yes	No	1.3	0.8	1.2	0.64896	0.5-1.0	2	PZ	2 - Mid	9	3	3	3	No	3	4	1	4	No	Type 3 Focal	NS	End Fire	40.9	No	Left peripheral zone mid gland posterior laterally						No
Results	137	69.2	African American	11.2	none reported	none reported	3	0.211	Neg	Confirmed Prostatitis		1	Left mid gland peripheral zone laterally	3	Yes	Yes	922	No	No	0.6	0.5	0.9	0.1404	<0.2	1	PZ	2 - Mid	8	4	4	4	No	3	1	0	3	No	Type 1 Diffuse	NS	End Fire	57.3	No	Left mid gland peripheral zone laterally						No
Results	139	69.7	Caucasian	4.95	none reported	none reported	1	0.118	Neg			1	left apex posteriorly	4	Yes	Yes	809	Yes	No	0.7	0.7	0.5	0.1274	<0.2	2.5	PZ	1 - Apex	2.5	4	4	5	Yes	4	4	1	4	No	Type 3 Focal	NS	End Fire	47.4	No	left apex posteriorly						No
Results	140	58.4	Caucasian	4.44	Brother diagnosed and treated RALP 52	maternal colon & breast	0	0.202	Neg			1	Left apex peripheral zone	4	Yes	Yes	941	Yes	No	0.4	0.5	0.6	0.0624	<0.2	2	PZ	1 - Apex	2	2	2	5	Yes	4	4	1	4	No	Type 3 Focal	NS	End Fire	24	Yes	Left apex peripheral zone	4	3	7	20	3	Yes
Results	141	68.9	Caucasian	21.26	none reported	lung cancer father/mother/brother - sister breast cancer	1	0.483	Neg			1	Right base periperhal zone	5	Yes	Yes	653	Yes	Yes	1.9	1.7	1.4	2.35144	>=1.0	4	PZ	3 - Base	18	5	5	5	Yes	5	4	1	5	5	Type 3 Focal	NS	End Fire	61.9	Yes	Right base periperhal zone	4	4	8	95	9	Yes
Results	144	65	Caucasian	11.96	none	lung	0	0.386	T2C			2	Left periperhal zone apex	4	Yes	Yes	807	Yes	No	1.2	0.8	1	0.4992	0.2-0.5	1	PZ	1 - Apex	1	3	3	5	Yes	4	4	1	4	No	Type 3 Focal	NS	End Fire	33.9	Yes	Left periperhal zone apex	3	4	7	50	10	Yes
Results	144	65	Caucasian	11.96	none	lung	0	0.386	T2C			3	Right peripheral zone	4	Yes	Yes	579	Yes	No	0.8	0.9	0.8	0.29952	0.2-0.5	4	PZ	1 - Apex	4	3	3	5	Yes	4	4	1	4	No	Type 3 Focal	NS	End Fire	33.9	Yes	Right peripheral zone	3	4	7	60	6	Yes
Results	144	65	Caucasian	11.96	none	lung	0	0.386	T2C			1	Right posterior lateral periperhal zone base	4	Yes	Yes	833	Yes	No	0.8	1	1.2	0.4992	0.2-0.5	3	PZ	2 - Mid	10	4	4	4	No	3	4	1	4	No	Type 3 Focal	NS	End Fire	33.9	Yes	Right posterior lateral periperhal zone base	3	4	7	10	2	Yes
Results	145	76.2	Caucasian	7.8	none	sister breast	1		Neg			1	Right CZ mid gland	3	Yes	Mild	955	Yes	No	1.4	1.4	1.3	1.32496	>=1.0	6	TZ	2 - Mid	13	3	3	4	No	3	4	1	3	No	Type 3 Focal	NS	End Fire	92.9	No	Right CZ mid gland						No
Results	146	83.8	Caucasian	7.62	none reported	none reported	2	0.201	T2A			1	right apex periperhal zone posteriorly extending to the left and right mid gland peripheral zone	3	Yes	Mild	1086	Mild	No	2	0.9	2.6	2.4336	>=1.0	2	PZ	1 - Apex	2	3	3	2	No	2	1	1	2	No	Type 1 Diffuse	NS	End Fire	40.9	No	right apex periperhal zone posteriorly extending to the left and right mid gland peripheral zone						No
Results	147	64.1	Caucasian	5.9	father dx 64 died of CAD 89	none	2	0.092	Neg			1	Right posterior peripheral zone base	4	Yes	Mild	1077	Yes	No	0.7	0.4	0.9	0.13104	<0.2	3.5	PZ	2 - Mid	10.5	4	4	4	No	3	4	1	4	No	Type 3 Focal	NS	End Fire	46.8	No	Right posterior peripheral zone base						No
Results	148	60.8	Caucasian	8.1	none reported	none reported	1	0.111	Neg			1	left base PZ	3	Yes	Yes	850	Yes	Yes	0.6	0.5	0.9	0.1404	<0.2	2.5	PZ	3 - Base	16.5	4	5	4	No	3	3	1	4	No	Type 3 Diffuse	NS	End Fire	96	No	left base PZ						No
Results	148	60.8	Caucasian	8.1	none reported	none reported	1	0.111	Neg			2	Right Mid Gland	2	Yes	Mild	1292	Yes	No	0.3	0.9	1.6	0.22464	0.2-0.5	3	PZ	2 - Mid	10	2	2	3	No	3	3	1	4	No	Type 2 Focal	NS	End Fire	96	Yes	Right Mid Gland	3	3	6	5	0.5	No
Results	149	65.8	Caucasian	2.6	father died of prostate cancer at 80	none	0	0.036	Neg	ART SAYS IT IS NO LESION		1	left lateral PZ mid gland	3	Yes	Mild	1179	Yes	No	0.7	0.5	0.7	0.1274	<0.2	2	PZ	2 - Mid	9	2	2	3	No	3	1	1	4	No	Type 1 Diffuse	NS	End Fire	50.8	No	left lateral PZ mid gland						No
Results	150	66.6	Caucasian	9.66	none	none	2	0.169	Neg			1	left posterior pz mid gland to base	3	Yes	Yes	687	Yes	No	0.8	0.5	0.8	0.1664	<0.2	2	PZ	3 - Base	16	3	3	4	No	3	4	1	4	No	Type 3 Focal	NS	End Fire	49.1	Yes	left posterior pz mid gland to base	3	3	6	5	0.5	No
Results	151	62.2	Caucasian	49.6	none	none	3	1.417	Neg	PCA3 - prostatic cells present but do not over express the PCA3 Gene		1	Right apex	3	Yes	Mild	1162	Mild	No	0.6	1	1	0.312	0.2-0.5	3	PZ	1 - Apex	3	4	4	4	No	3	1	1	4	NS	Type 1 Diffuse	NS	End Fire	38.1	No	Right apex						No
Results	151	62.2	Caucasian	49.6	none	none	3	1.417	Neg	PCA3 - prostatic cells present but do not over express the PCA3 Gene		2	Right Anterior CZ apex	4	Yes	Yes	773	Yes	No	0.6	0.7	0.9	0.19656	<0.2	7	TZ	1 - Apex	7	5	4	3	No	3	3	1	4	No	Type 2 Focal	NS	End Fire	38.1	Yes	Right Anterior CZ apex	3	4	7	40	5	Yes
Results	152	67.5	Caucasian	1.7	paternal grandfather -died prostate cancer 49	none reported	1	0.068	Neg			1	left peripheral zone mid gland posteriorly	4	Yes	Yes	800	Yes	No	0.8	0.6	0.7	0.17472	<0.2	2.5	PZ	2 - Mid	9.5	4	4	5	Yes	4	4	1	4	No	Type 3 Focal	NS	End Fire	25.5	No	left peripheral zone mid gland posteriorly						No
Results	153	67	Caucasian	16	none reported	none reported	2	0.254	Neg			1	anterior central zone in the apex	3	Yes	Mild	1050	Mild	No	0.9	1.2	1.7	0.95472	0.5-1.0	7	TZ	1 - Apex	7	5	5	4	No	3	1	1	5	No	Type 1 Diffuse	NS	End Fire	69	Yes	anterior central zone in the apex	3	3	6	10	2	Yes
Results	153	67	Caucasian	16	none reported	none reported	2	0.254	Neg			2	right apex central zone laterally	3	Yes	Mild	1280	Yes	No	0.5	0.8	0.8	0.1664	<0.2	5	TZ	1 - Apex	5	3	3	4	No	3	3	1	3	No	Type 2 Focal	NS	End Fire	69	No	right apex central zone laterally						No
Results	154	69.5	Caucasian	8.98	none reported	none reported	0	0.169	Neg			2	periperhal zone, right mid gland posterolaterally	3	Yes	Yes	672	Mild	No	0.7	0.5	0.6	0.1092	<0.2	3	PZ	2 - Mid	10	4	4	4	No	3	3	1	4	NS	Type 2 Focal	NS	End Fire	59.8	Yes	periperhal zone, right mid gland posterolaterally	3	3	6	40	4	No
Results	154	69.5	Caucasian	8.98	none reported	none reported	0	0.169	Neg			1	periperhal zone, left apex posterior laterally	4	Yes	Yes	853	Yes	Yes	1.3	0.7	0.7	0.33124	0.2-0.5	2	PZ	1 - Apex	2	5	5	4	No	3	4	1	4	NS	Type 3 Focal	NS	End Fire	59.8	No	periperhal zone, left apex posterior laterally						No
Results	157	56.7	Caucasian	10.77	none reported	none reported	1	0.152	Neg			1	Left peripheral zone posterior mid	3	Yes	Mild	1253	Yes	No	0.6	0.6	0.8	0.14976	<0.2	2.5	PZ	2 - Mid	9.5	2	2	5	Yes	4	5	1	4	No	Type 3 Focal	NS	End Fire	59.8	No	Left peripheral zone posterior mid						No
Results	158	68	Caucasian	4.32	none reported	none reported	0	0.149	Neg			1	Right apex posterior laterally	3	Yes	Mild	1249	Yes	No	0.5	0.7	0.9	0.1638	<0.2	3	PZ	1 - Apex	3	3	3	4	No	3	4	1	4	No	Type 3 Focal	NS	End Fire	30.3	No	Right apex posterior laterally						No
Results	159	66.3	African American	6.91	yes	yes	2	0.11	Neg	lesion noted 1 a & 1b, recorded them as lesion 1 and 2		1	left mid gland posterior laterally peripheral zone	3	Yes	Yes	823	Yes	No	1.4	1.1	1.4	1.12112	>=1.0	2	PZ	1 - Apex	2	4	4	4	No	3	4	1	4	No	Type 3 Focal	NS	End Fire	48.8	No	left mid gland posterior laterally peripheral zone						No
Results	160	66.5	Caucasian	6.67	adopted unknown	adopted unknown	0	0.155	Neg			2	Right mid peripheral zone	3	Yes	Mild	1060	Yes	No	1.2	1	1.4	0.8736	0.5-1.0	3	PZ	2 - Mid	10	2	2	3	No	3	3	1	4	No	Type 3 Diffuse	NS	End Fire	49.9	No	Right mid peripheral zone						No
Results	160	66.5	Caucasian	6.67	adopted unknown	adopted unknown	0	0.155	Neg			1	Left mid peripheral zone posterior laterally	3	Yes	Mild	1040	Mild	No	0.12	1	1.7	0.10608	<0.2	2	PZ	2 - Mid	9	3	3	3	No	3	3	1	4	No	Type 3 Diffuse	NS	End Fire	49.9	No	Left mid peripheral zone posterior laterally						No
Results	161	60.9	Caucasian	4.1	none reported	none reported	3	0.1	Neg			1	Left mid left peripehral zone posterior laterally	3	Yes	Mild	993	Mild	No	0.8	0.7	0.8	0.23296	0.2-0.5	2	PZ	2 - Mid	9	2	2	5	Yes	4	1	1	4	No	Type 1 Diffuse	NS	End Fire	44.6	No	Left mid left peripehral zone posterior laterally						No
Results	162	69	African American	11.22	father dx 70's	none reported	1	0.312	Neg			1	left anterior central zone	3	Yes	Yes	607	Yes	No	0.9	0.7	0.8	0.26208	0.2-0.5	6	TZ	2 - Mid	13	4	4	4	No	3	4	1	4	No	Type 2 Focal	NS	End Fire	35	No	left anterior central zone						No
Results	162	69	African American	11.22	father dx 70's	none reported	1	0.312	Neg			2	right peripheral zone mid gland	3	Yes	Mild	1360	Mild	No	0.9	1.1	1.2	0.61776	0.5-1.0	3	PZ	2 - Mid	10	3	3	3	No	3	2	1	4	No	Type 2 Focal	NS	End Fire	35	Yes	right peripheral zone mid gland	3	4	7	80	8	Yes
Results	163	57.9	Caucasian	4.2	2 brothers dx 61, 62 had radical prostectomies, Father dx as well	none reported	0	0.117	Neg			2	Right posterior mid gland peripheral zone	4	Yes	Yes	846	Yes	No	1.4	0.6	1.1	0.48048	0.2-0.5	3	PZ	2 - Mid	10	4	4	4	No	3	4	1	4	No	Type 3 Focal	NS	End Fire	30.8	Yes	Right posterior mid gland peripheral zone	3	4	7	80	9.5	Yes
Results	163	57.9	Caucasian	4.2	2 brothers dx 61, 62 had radical prostectomies, Father dx as well	none reported	0	0.117	Neg			1	left peripheral zone base	4	Yes	Yes	671	Yes	No	1.2	0.7	0.8	0.34944	0.2-0.5	2	PZ	3 - Base	16	4	4	4	No	3	4	1	4	No	Type 3 Focal	NS	End Fire	30.8	Yes	left peripheral zone base	3	4	7	70	8	Yes
Results	164	66.7	Caucasian	7.45	none reported	none reported	0	0.166	Neg			2	Left central zone mid gland	3	Yes	Yes	875	Yes	No	1.3	0.8	1	0.5408	0.5-1.0	6	TZ			3	3	4	No	3	4	1	3	No	Type 3 Focal	NS	End Fire	54.8	No	Left central zone mid gland						No
Results	164	66.7	Caucasian	7.45	none reported	none reported	0	0.166	Neg			1	Right mid gland posteriorly	4	Yes	Yes	816	Yes	No	0.9	0.4	0.9	0.16848	<0.2	3.5	PZ	2 - Mid	10.5	3	3	4	No	3	4	1	4	No	Type 3 Focal	NS	End Fire	54.8	No	Right mid gland posteriorly						No
Results	168	64.6	Caucasian	6.08	none reported	colon cancer	0	0.174	Neg			1	Left central zone mid gland	3	Yes	Yes	863	Yes	No	0.7	0.7	0.8	0.20384	0.2-0.5	5	TZ	2 - Mid	12	4	4	4	No	3	3	1	4	No	Type 2 Focal	NS	End Fire	43.7	No	Left central zone mid gland						No
Results	169	58.9	Not Specified Hispanic	12.12	none reported	none reported	2	0.178	Neg			1	Left central zone apex	3	Yes	Mild	1007	Yes	No	0.8	0.9	0.8	0.29952	0.2-0.5	6	TZ	1 - Apex	6	3	3	4	No	3	4	1	3	No	Type 3 Focal	NS	End Fire	73.8	Yes	Left central zone apex	3	3	6	15	3	No
Results	170	63.4	Caucasian	7.41	none reported	none reported	0	0.195	Neg			1	Anterior central zone left greater than right	4	Yes	Yes	805	Yes	No	1.5	0.8	2.2	1.3728	>=1.0	5	TZ	3 - Base	19	5	5	4	No	3	3	1	5	No	Type 2 Focal	NS	End Fire	33.4	No	Anterior central zone left greater than right						No
Results	170	63.4	Caucasian	7.41	none reported	none reported	0	0.195	Neg			2	Right peripheral zone posteriorly	3	Yes	Mild	1170	Yes	No	0.3	0.4	1	0.0624	<0.2	3.5	PZ	3 - Base	17.5	3	3	3	No	3	4	1	4	No	Type 3 Focal	NS	End Fire	33.4	No	Right peripheral zone posteriorly						No
Results	172	55.2	Caucasian	6.4	2 uncles on maternal/paternal dx 70's	mother colon cancer dx 86	1	0.074	Neg			1	POSTERIOLATERAL LEFT MID GLAND PERIPHERAL ZONE	3	Yes	Mild	1416	Mild	No	0.9	0.6	0.8	0.22464	0.2-0.5	2	PZ	2 - Mid	9	3	3	3	No	3	2	1	4	No	Type 2 Diffuse	NS	End Fire	86.4	No	POSTERIOLATERAL LEFT MID GLAND PERIPHERAL ZONE						No
Results	173	71	Caucasian	4.83	yes, garndfather/father both dies of prostate cancer, uncle and brother	maternal breast cancer	0	0.161	Neg			1	Right apex peripheral zone	4	Yes	Yes	533	Yes	Yes	0.8	0.7	1.3	0.37856	0.2-0.5	4	PZ	1 - Apex	4	4	5	4	No	3	4	1	4	3	Type 3 Focal	NS	End Fire	30.6	Yes	Right apex peripheral zone	3	4	7	80	8	Yes
Results	173	71	Caucasian	4.83	yes, garndfather/father both dies of prostate cancer, uncle and brother	maternal breast cancer	0	0.161	Neg			2	Right apical peripheral zone	4	Yes	Mild	1006	Yes	No	0.8	0.4	1.1	0.18304	<0.2	4	PZ	1 - Apex	4	4	4	4	No	3	4	1	4	No	Type 3 Focal	NS	End Fire	30.6	Yes	Right apical peripheral zone	3	4	7	60	7.5	Yes
Results	173	71	Caucasian	4.83	yes, garndfather/father both dies of prostate cancer, uncle and brother	maternal breast cancer	0	0.161	Neg			3	Left apex peripheral zone	4	Yes	Mild	1088	Yes	No	0.9	0.5	1.2	0.2808	0.2-0.5	1	PZ	1 - Apex	1	4	4	4	No	3	4	1	4	No	Type 3 Focal	NS	End Fire	30.6	No	Left apex peripheral zone						No
Results	175	64.6	Caucasian	11.13	none reported	breast and neuroblastoma	2	0.159	Neg			2	Left central zone mid gland anteriorly	4	Yes	Yes	680	Yes	No	1.2	1	1.4	0.8736	0.5-1.0	6	TZ	2 - Mid	13	4	4	5	Yes	4	4	1	4	No	Type 3 Focal	NS	End Fire	93	No	Left central zone mid gland anteriorly						No
Results	175	64.6	Caucasian	11.13	none reported	breast and neuroblastoma	2	0.159	Neg			1	Right mid gland central zone posteriorly	3	Yes	Yes	781	Mild	No	1	1	0.9	0.468	0.2-0.5	5	TZ	2 - Mid	12	3	3	3	No	3	3	1	3	No	Type 2 Focal	NS	End Fire	93	No	Right mid gland central zone posteriorly						No
Results	176	71.2	African American	7.35	none reported	none reported	1	0.117	Neg			1	Right mid gland periperhal zones posteriorly	4	Yes	Yes	761	Yes	No	0.8	0.5	1	0.208	0.2-0.5	3.5	PZ	3 - Base	17.5	4	4	4	No	3	4	1	4	NS	Type 3 Focal	NS	End Fire		Yes	Right mid gland periperhal zones posteriorly	3	4	7	50	4	Yes
Results	176	71.2	African American	7.35	none reported	none reported	1	0.117	Neg			2	Right mid gland peripheral zone posterior laterally abutting the central zone	3	Yes	Mild	1100	Mild	No	0.4	0.5	0.9	0.0936	<0.2	3	PZ	2 - Mid	10	2	2	4	No	3	3	1	4	NS	Type 2 Focal	NS	End Fire		Yes	Right mid gland peripheral zone posterior laterally abutting the central zone	3	3	6	50	3	No
Results	177	55.6	Caucasian	3.51	none reported	none reported	0	0.084	Neg			1	Right apex peripheral zone	3	Yes	Mild	1010	Mild	No	0.7	1.2	0.6	0.26208	0.2-0.5	4	PZ	1 - Apex	4	2	2	2	No	2	1	1	2	No	Type 1 Diffuse	NS	End Fire	46.2	No	Right apex peripheral zone						No
Results	179	63.8	Caucasian	7.06	none reported	lung	0	0.042	Neg			1	left central zone apex	3	Yes	Yes	691	Yes	No	1.3	1.4	1.1	1.04104	>=1.0	6	TZ	1 - Apex	6	3	3	4	No	3	3	1	3	No	Type 3 Focal	NS	End Fire	166	No	left central zone apex						No
Results	180	70.7	Caucasian	6.53	none	squamous cell carcinoma	0	0.097	Neg			1	Right central zone in the mid gland	5	Yes	Yes	419	Yes	No	2.4	2.5	1.9	5.928	>=1.0	5	TZ	2 - Mid	12	4	5	5	Yes	5	3	1	5	No	Type 3 Diffuse	NS	End Fire	81.7	Yes	Right central zone in the mid gland	3	3	6	60	5	Yes
Results	180	70.7	Caucasian	6.53	none	squamous cell carcinoma	0	0.097	Neg			2	Left mid gland periperhal zone	3	Yes	Mild	1268	Yes	No	0.3	0.3	0.9	0.04212	<0.2	2.5	PZ	2 - Mid	9.5	2	2	2	No	2	3	1	2	No	Type 2 Focal	NS	End Fire	81.7	No	Left mid gland periperhal zone						No
Results	181	59.3	Caucasian	2.64	none reported	none reported	0	0.071	Neg			1	left apex posterior laterally	3	Yes	Mild	1390	Mild	No	1.5	0.4	1.5	0.468	0.2-0.5	2	PZ	1 - Apex	2	2	2	3	No	3	3	1	4	No	Type 3 Diffuse	NS	End Fire	43.5	No	left apex posterior laterally						No
Results	182	67.6	Caucasian	9.02	paternal dx at 65m died at 69 CAD	none reported	1	0.258	Neg	US looks like a bph nodule extending out…		1	left mid gland posterior laterally	3	Yes	Mild	1200	Yes	No	0.7	0.6	0.6	0.13104	<0.2	2	PZ	2 - Mid	9	4	4	4	No	3	3	1	4	No	Type 2 Focal	NS	End Fire	34.1	No	left mid gland posterior laterally						No
Results	184	65.2	Caucasian	19.7	none	skin cancer	1	0.458	Neg			2	Left apical peripheral zone	5	Yes	Yes	496	Yes	No	1.2	0.7	1.2	0.52416	0.5-1.0	1	PZ	1 - Apex	1	5	5	5	Yes	4	5	1	4	No	Type 3 Focal	NS	End Fire	54.6	Yes	Left apical peripheral zone	4	3	7	50	7.5	Yes
Results	184	65.2	Caucasian	19.7	none	skin cancer	1	0.458	Neg			1	Left posterior lateral mid peripheral zone	5	Yes	Yes	570	Yes	Yes	1.2	1	0.8	0.4992	0.2-0.5	2	PZ	2 - Mid	9	5	5	5	Yes	5	4	1	5	4	Type 3 Focal	NS	End Fire	54.6	Yes	Left posterior lateral mid peripheral zone	3	4	7	90	9	Yes
Results	186	66.5	Caucasian	6.6	father dx 72, seeds and then mets	mother cervical cancer	3	0.143	Neg			1	Right anterior mid gland peripheral zone	4	Yes	Yes	842	Yes	No	0.7	0.4	0.5	0.0728	<0.2	4	PZ	1 - Apex	4	4	4	5	Yes	4	4	1	4	No	Type 3 Focal	NS	End Fire	49.7	Yes	Right anterior mid gland peripheral zone	4	3	7	50	6.5	Yes
Results	187	0	Caucasian	8.86	none reported	none reported	1	0.134	Neg			1	right posterior lateral peripheral zone base	4	Yes	Yes	896	Yes	Yes	0.8	0.9	1.4	0.52416	0.5-1.0	3	PZ	3 - Base	17	3	3	4	No	3	4	1	4	4	Type 3 Focal	NS	End Fire	62.8	No	right posterior lateral peripheral zone base						No
Results	188	59.6	Caucasian	12.5	none reported	none reported	2	0.136	Neg			1	Left central zone mid gland	3	Yes	Yes	558	Yes	No	1.2	1.7	1.3	1.37904	>=1.0	6	TZ	2 - Mid	13	4	5	5	Yes	5	3	1	5	No	Type 3 Diffuse	NS	End Fire	99.3	Yes	Left central zone mid gland	3	4	7	90	13	Yes
Results	189	62.6	Caucasian	3.92	none reported	neoplasm urinary bladder -father	0	0.196	Neg			2	Right apex peripheral zone	4	Yes	Yes	582	Yes	No	0.7	0.6	0.6	0.13104	<0.2	3	PZ	1 - Apex	3	4	4	5	Yes	4	4	1	4	No	Type 3 Focal	NS	End Fire	18.8	Yes	Right apex peripheral zone	3	3	6	15	1	No
Results	189	62.6	Caucasian	3.92	none reported	neoplasm urinary bladder -father	0	0.196	Neg			1	Left apex peripheral zone posteriorly	4	Yes	Yes	838	Yes	No	0.6	0.4	0.9	0.11232	<0.2	2	PZ	1 - Apex	2	4	4	4	No	3	3	1	4	No	Type 3 Focal	NS	End Fire	18.8	Yes	Left apex peripheral zone posteriorly	3	4	7	50	5	Yes
Results	191	76.3	Asian	9.45	none reported	none reported	1	0.236	Neg			1	Right central zone at the base	4	Yes	Yes	690	Yes	No	1.8	1.4	1.4	1.83456	>=1.0	5	TZ	3 - Base	19	4	5	4	No	3	2	1	5	No	Type 2 Diffuse	NS	End Fire	35.2	Yes	Right central zone at the base	4	4	8	20	3	Yes
Results	191	76.3	Asian	9.45	none reported	none reported	1	0.236	Neg			2	Right mid gland peripheral zone	3	Yes	Mild	1300	Yes	No	0.3	0.4	0.6	0.03744	<0.2	3	PZ	2 - Mid	10	2	2	4	No	3	3	1	4	No	Type 2 Focal	NS	End Fire	35.2	No	Right mid gland peripheral zone						No
Results	193	59.4	Caucasian	8.27	none reported	none reported	3	0.276	Neg			1	Left anterior central zone	5	Yes	Yes	436	Yes	Yes	0.8	0.6	1.3	0.32448	0.2-0.5	7	TZ	3 - Base	21	5	5	5	Yes	4	4	1	5	4	Type 3 Focal	NS	End Fire	33.3	Yes	Left anterior central zone	4	3	7	30	5	Yes
Results	193	59.4	Caucasian	8.27	none reported	none reported	3	0.276	Neg			2	Left mid gland peripheral zone	3	Yes	Mild	1342	Yes	No	0.8	0.8	1.1	0.36608	0.2-0.5	2	PZ	2 - Mid	9	2	2	3	No	3	3	1	4	No	Type 3 Diffuse	NS	End Fire	33.3	No	Left mid gland peripheral zone						No
Results	194	58.8	Caucasian Hispanic	4.62	father died of prostate cancer		1	0.073	Neg			1	left apex peripheral zone	3	Yes	Yes	608	Yes	No	0.8	0.8	0.9	0.29952	0.2-0.5	1	PZ	1 - Apex	1	2	2	4	No	3	4	1	4	No	Type 3 Focal	NS	End Fire	57.3	No	left apex peripheral zone						No
Results	195	60.8	Caucasian	5.77	none reported	none reported	2	0.192	Neg			1	Central zone apex, anterior to the uretha	3	Yes	Yes	620	Yes	No	0.4	0.3	1.4	0.08736	<0.2	6	TZ	1 - Apex	6	4	4	4	No	3	3	1	4	No	Type 3 Diffuse	NS	End Fire	34.1	Yes	Central zone apex, anterior to the uretha	3	4	7	50	10	Yes
Results	196	0	Caucasian	4.03	father dx cap 76	none reported	0	0.09	Neg			1	right mid gland peripheral zone	3	Yes	No	1450	Yes	No	0.6	0.5	0.5	0.078	<0.2	3	PZ	2 - Mid	10	3	3	1	No	1	4	1	1	No	Type 3 Focal	NS	End Fire	58.2	No	right mid gland peripheral zone						No
Results	196	0	Caucasian	4.03	father dx cap 76	none reported	0	0.09	Neg			2	right apex peripheral zone	3	Yes	No	1592	Yes	No	0.5	0.5	0.4	0.052	<0.2	3	PZ	1 - Apex	3	2	2	1	No	1	3	1	1	No	Type 2 Focal	NS	End Fire	58.2	No	right apex peripheral zone						No
Results	197	65.6	African American	78.1	none reported	none reported	16	1.474	Neg			1	left central zone in the mid and base of the bladder extending to the median lobe	5	Yes	Yes	600	Yes	No	3.5	2.7	3.5	17.199	>=1.0	6	TZ	3 - Base	20	4	5	5	Yes	5	4	1	5	4	Type 3 Focal	3	End Fire	54.1	Yes	left central zone in the mid and base of the bladder extending to the median lobe	4	4	8	100	11	Yes
Results	198	62.8	Caucasian	6.5	none	maternal breast (death)	2	0.093	Neg			1	left mid gland peripheral zone	4	Yes	Yes	939	Yes	No	0.8	0.7	0.8	0.23296	0.2-0.5	2	PZ			3	3	4	No	3	3	1	4	No	Type 3 Diffuse	NS	End Fire	72.7	Yes	left mid gland peripheral zone	3	4	7	50	5.5	Yes
Results	199	58.8	Caucasian	7.19	none	none	2	0.2	Neg			1	right mid gland central zone posteriorly	3	Yes	Yes	828	Yes	No	1.4	1	1.5	1.092	>=1.0	5	TZ	2 - Mid	12	2	2	4	No	3	4	1	2	No	Type 3 Focal	NS	End Fire	26.5	No	right mid gland central zone posteriorly						No
Results	199	58.8	Caucasian	7.19	none	none	2	0.2	Neg			2	right mid gland central zone anteriorly	3	Yes	Yes	828	Yes	No	1.4	1	1.5	1.092	>=1.0	5	TZ	2 - Mid	12	2	2	4	No	3	4	1	2	No	Type 3 Focal	NS	End Fire	26.5	No	right mid gland central zone anteriorly						No
Results	200	69.2	Caucasian	83.16	none reported	none reported	5	1.434	Neg			1	base anterior central zone	5	Yes	Yes	537	Mild	No	3.2	2.1	2.7	9.43488	>=1.0	7	TZ	3 - Base	21	5	5	5	Yes	5	2	1	5	4	Type 2 Diffuse	NS	End Fire	53.3	Yes	base anterior central zone	4	3	7	90	11	Yes
Results	201	60.5	Caucasian	12.1	none reported	none reported	1	0.098	Neg			1	right posterior peripheral zone base	4	Yes	Mild	1239	Yes	No	0.9	1	1.2	0.5616	0.5-1.0	2.5	PZ	3 - Base	16.5	4	4	4	No	3	4	1	4	No	Type 3 Focal	NS	End Fire	76.7	No	right posterior peripheral zone base						No
Results	202	69.5	African American	16.42	none reported	none reported	3	0.432	Neg			1	anterior central zone in the mid gland	5	Yes	Yes	521	Yes	No	1.4	1.1	1.4	1.12112	>=1.0	7	TZ	2 - Mid	14	5	4	4	No	3	2	1	4	No	Type 2 Diffuse	NS	End Fire	29	Yes	anterior central zone in the mid gland	3	3	6	60	10	Yes
Results	205	66.4	Caucasian	11.4	none reported	none reported	2	0.088	Neg			1	left mid gland peripheral zone	4	Yes	Mild	1072	Yes	No	1.1	0.8	1.4	0.64064	0.5-1.0	2	PZ	2 - Mid	9	3	3	4	No	3	4	1	4	No	Type 3 Focal	NS	End Fire	129	No	left mid gland peripheral zone						No
Results	205	66.4	Caucasian	11.4	none reported	none reported	2	0.088	Neg			2	left base peripheral zone	3	Yes	Mild	1144	Yes	No	0.9	0.7	0.9	0.29484	0.2-0.5	2	PZ	3 - Base	16	4	4	2	No	2	3	1	2	No	Type 2 Focal	NS	End Fire	129	No	left base peripheral zone						No
Results	206	72.7	Caucasian	5.08	none reported	testicular -dad	0	0.141	Neg			1	left base peripheral zone	5	Yes	Yes	565	Yes	Yes	1.6	0.8	2.4	1.59744	>=1.0	2	PZ	3 - Base	16	5	5	5	Yes	5	4	1	5	5	Type 3 Focal	NS	End Fire	34.3	Yes	left base peripheral zone	3	4	7	95	12	Yes
Results	206	72.7	Caucasian	5.08	none reported	testicular -dad	0	0.141	Neg			2	right mid gland	3	Yes	Mild	1300	Yes	No	0.3	0.2	0.9	0.02808	<0.2	3	PZ	2 - Mid	10	2	2	2	No	2	3	1	2	No	Type 2 Focal	NS	End Fire	34.3	No	right mid gland						No
Results	207	62.8	Caucasian	6.42	none reported	digestive cancer	1	0.08	Neg			1	Right anterior central zone apex	4	Yes	Yes	425	Yes	No	1.1	0.9	1	0.5148	0.5-1.0	7	TZ	1 - Apex	7	4	4	4	No	3	4	1	4	No	Type 3 Focal	NS	End Fire	31.9	Yes	Right anterior central zone apex	3	4	7	50	6	Yes
Results	208	54.2	Caucasian	2.79	none	breast	1	0.078	Neg			2	anterior central zone in the apex	3	Yes	Yes	659	Mild	No	0.7	0.5	0.8	0.1456	<0.2	6	TZ	1 - Apex	6	3	3	4	No	3	2	1	3	No	Type 2 Diffuse	NS	End Fire	42.6	Yes	anterior central zone in the apex	3	3	6	20	4	No
Results	208	54.2	Caucasian	2.79	none	breast	1	0.078	Neg			1	right apex peripheral zone	3	Yes	Mild	1297	Yes	No	0.6	0.6	0.6	0.11232	<0.2	3	PZ	1 - Apex	3	2	2	2	No	2	4	1	2	No	Type 3 Focal	NS	End Fire	42.6	No	right apex peripheral zone						No
Results	209	68.7	Caucasian	11.25	none reported	none reported	0	0.141	Neg			1	Right mid gland peripheral zone	3	Yes	Mild	1090	Mild	No	1.8	0.9	1.3	1.09512	>=1.0	3	PZ	2 - Mid	10	2	2	4	No	3	2	1	4	No	Type 2 Diffuse	NS	End Fire	69.6	No	Right mid gland peripheral zone						No
Results	210	78.1	Caucasian	6.7	none reported	none reported	1	0.116	Neg			1	Left apex peripheral zone	3	Yes	Mild	1300	Yes	No	0.6	1.5	1.4	0.6552	0.5-1.0	2	PZ	1 - Apex	2	2	2	2	No	2	3	1	2	No	Type 2 Focal	NS	End Fire	82.7	No	Left apex peripheral zone						No
Results	212	57.7	Caucasian	9.58	paternal dx 60's	none reported	1	0.319	Neg			1	right apex peripheral zone anteriorly	3	Yes	Yes	618	Yes	No	1.1	1.2	0.7	0.48048	0.2-0.5	4	PZ	1 - Apex	4	3	3	4	No	3	4	1	4	No	Type 3 Focal	NS	End Fire	23.7	Yes	right apex peripheral zone anteriorly	4	3	7	5	1	Yes
Results	213	0	Asian	14.39	none reported	none reported	2	0.192	T2A			1	peripheral zone in the mid gland	4	Yes	Yes	936	Yes	No	0.7	0.7	0.7	0.17836	<0.2	3.5	PZ	2 - Mid	10.5	3	3	4	No	3	4	1	4	No	Type 3 Focal	NS	End Fire	97.3	No	peripheral zone in the mid gland						No
Results	214	62.9	Caucasian	3.87	father dx 73	none reported	0	0.084	Neg			1	left apical peripheral zone	4	Yes	Yes	959	Yes	No	0.8	0.6	0.7	0.17472	<0.2	1	PZ	1 - Apex	1	4	4	5	Yes	4	4	1	4	No	Type 3 Focal	NS	End Fire	36.2	Yes	left apical peripheral zone	3	4	7	50	5	Yes
Results	214	62.9	Caucasian	3.87	father dx 73	none reported	0	0.084	Neg			2	right apical peripheral zone	3	Yes	Mild	1078	Mild	No	0.5	0.6	0.8	0.1248	<0.2	4	PZ	1 - Apex	4	4	4	4	No	3	4	1	4	No	Type 3 Focal	NS	End Fire	36.2	Yes	right apical peripheral zone	3	3	6	25	2.5	No
Results	214	62.9	Caucasian	3.87	father dx 73	none reported	0	0.084	Neg			3	right base peripheral zone	3	Yes	Mild	1278	Mild	No	1.3	0.7	1	0.4732	0.2-0.5	3	PZ	3 - Base	17	3	3	4	No	3	4	1	4	No	Type 3 Diffuse	NS	End Fire	36.2	No	right base peripheral zone						No
Results	215	63.1	Caucasian	5.6	cousin	none reported	0	0.137	Neg			1	right mid central zone and US correction	4	Yes	Yes	487	Yes	No	1.5	1.3	1.4	1.4196	>=1.0	5	TZ	2 - Mid	12	4	5	5	Yes	5	4	1	5	No	Type 3 Diffuse	NS	End Fire	47.5	Yes	right mid central zone and US correction	3	4	7	80	11	Yes
Results	216	57	Caucasian	6.57	none reported	none reported	3	0.164	Neg	T2 spiculated high signal mixed in negative for charcoal. (pre bx review) edited T2 to 3 from 4		1	The left middle and central zone	4	Yes	Yes	617	Mild	No	1.2	0.9	1.2	0.67392	0.5-1.0	6	TZ	2 - Mid	13	3	3	5	Yes	4	3	1	3	No	Type 3 Diffuse	NS	End Fire	39.3	No	The left middle and central zone						No
Results	219	78.4	Asian	8.41	father died prostate cancer	none reported	0	0.3	Neg	goof fusion. See lesion		1	right peripheral zone mid gland	5	Yes	Yes	628	Yes	No	1.7	0.6	1.3	0.68952	0.5-1.0	3	PZ	2 - Mid	10	4	5	5	Yes	5	4	1	5	4	Type 3 Focal	NS	End Fire	30.6	Yes	right peripheral zone mid gland	3	4	7	100	9.5	Yes
Results	220	77.8	Caucasian	6.1	none reported	none reported	0	0.469	T2A			1	right apex	5	Yes	Yes	595	Yes	No	1.4	1.4	1.7	1.73264	>=1.0	7	TZ	1 - Apex	7	5	5	5	Yes	5	4	1	5	No	Type 3 Focal	NS	End Fire	20.3	Yes	right apex	3	3	6	50	8	Yes
Results	221	60.4	Caucasian	23.91	none reported	none reported	2	0.386	Neg			1	left central zone at the apex	3	Yes	Yes	663	Yes	No	1.1	1.2	1.5	1.0296	>=1.0	6	TZ	1 - Apex	6	3	3	4	No	3	3	1	3	No	Type 3 Diffuse	NS	End Fire	68.3	No	left central zone at the apex						No
Results	222	70.4	Caucasian	4.94	none reported	Bladder, colon & liver	1	0.054	Neg			1	Left posterior peripheral zone base	4	Yes	Yes	854	Yes	No	0.7	0.5	0.8	0.1456	<0.2	2.5	PZ	3 - Base	16.5	4	4	4	No	3	4	1	4	No	Type 3 Focal	NS	End Fire	92.8	Yes	Left posterior peripheral zone base	4	4	8	15	2.5	Yes
Results	223	70.2	Caucasian	5.07	none reported	none reported	0	0.169	T2A			3	right apex posteriorly	4	Yes	Mild	1074	Yes	No	0.6	0.5	0.5	0.078	<0.2	3	PZ	1 - Apex	3	3	3	5	Yes	4	4	1	4	No	Type 3 Focal	NS	End Fire	20.5	Yes	right apex posteriorly	3	3	6	15	2.5	No
Results	223	70.2	Caucasian	5.07	none reported	none reported	0	0.169	T2A			2	right apex peripheral zone	4	Yes	Yes	715	Yes	No	0.6	0.5	0.9	0.1404	<0.2	4	PZ	1 - Apex	4	4	4	4	No	3	4	1	4	No	Type 3 Focal	NS	End Fire	20.5	Yes	right apex peripheral zone	3	4	7	60	8.5	Yes
Results	223	70.2	Caucasian	5.07	none reported	none reported	0	0.169	T2A			1	right base peripheral zone abutting the central zone	4	Yes	Yes	716	Mild	No	0.6	0.7	0.6	0.13104	<0.2	4	PZ	3 - Base	18	4	4	4	No	3	2	1	4	No	Type 2 Diffuse	NS	End Fire	20.5	Yes	right base peripheral zone abutting the central zone	3	4	7	50	5.5	Yes
Results	224	65.5	Caucasian	11.64	none reported	none reported	1	0.208	Neg			1	right midline posteriorly peripheral zone	3	Yes	Yes	980	Yes	No	0.7	0.3	0.6	0.06552	<0.2	3.5	PZ	2 - Mid	10.5	4	4	4	No	3	4	1	4	No	Type 3 Focal	NS	End Fire	50.6	No	right midline posteriorly peripheral zone						No
Results	224	65.5	Caucasian	11.64	none reported	none reported	1	0.208	Neg			2	left apex peripheral zone posteriorly	3	Yes	Mild	1051	Yes	No	0.6	0.5	0.9	0.1404	<0.2	2	PZ	1 - Apex	2	2	2	2	No	2	2	1	2	No	Type 2 Diffuse	NS	End Fire	50.6	No	left apex peripheral zone posteriorly						No
Results	226	63.9	Multiracial Hispanic	4.5	father dx 74		2	0.214	Neg			1	right mid gland peripheral zone	3	No	Mild	1159	Yes	No	1	0.5	1	0.26	0.2-0.5	3.5	PZ	2 - Mid	10.5	1	1	2	No	2	4	1	2	No	Type 3 Focal	NS	End Fire	26.1	No	right mid gland peripheral zone						No
Results	227	77.3	Caucasian	27.02	none reported	none reported	2	0.659	Neg			2	anterior central zone mid gland	3	Yes	Yes	577	Yes	No	0.8	0.7	1.7	0.49504	0.2-0.5	7	TZ	2 - Mid	14	3	3	4	No	3	3	1	3	No	Type 3 Diffuse	NS	End Fire	68.7	Yes	anterior central zone mid gland	3	4	7	50	0.9	Yes
Results	227	77.3	Caucasian	27.02	none reported	none reported	2	0.659	Neg			1	Left Anterior central zone at the base	4	Yes	Yes	732	Yes	No	0.5	0.6	0.8	0.1248	<0.2	7	TZ	3 - Base	21	4	4	4	No	3	4	1	4	No	Type 3 Focal	NS	End Fire	68.7	No	Left Anterior central zone at the base						No
Results	228	62.3	African American	14.06	none reported	none reported	0	0.187	Neg			2	left base peripheral zone posterolaterally	3	Yes	Mild	1170	No	No	1.1	0.8	0.9	0.41184	0.2-0.5	2	PZ	3 - Base	16	3	3	4	No	3	1	0	3	No	Type 1 Diffuse	NS	End Fire	58.3	No	left base peripheral zone posterolaterally						No
Results	228	62.3	African American	14.06	none reported	none reported	0	0.187	Neg			1	left apex posteriorly	4	Yes	Yes	778	Yes	No	0.8	0.5	1	0.208	0.2-0.5	2.5	PZ	1 - Apex	2.5	4	4	4	No	3	5	1	4	No	Type 3 Focal	NS	End Fire	58.3	No	left apex posteriorly						No
Results	229	73.9	Caucasian Hispanic	13.8	none reported	none reported	1	0.251	Neg			2	Right Apex Anterior PZ	3	Yes	Yes	708	Yes	No	0.3	0.4	1	0.0624	<0.2	4	PZ	1 - Apex	4	2	2	4	No	3	4	1	4	No	Type 3 Focal	3	End Fire	60.4	Yes	Right Apex Anterior PZ	3	4	7	85	10	Yes
Results	229	73.9	Caucasian Hispanic	13.8	none reported	none reported	1	0.251	Neg			1	right apex peripheral zone	3	Yes	Yes	681	Yes	No	0.5	0.4	0.5	0.052	<0.2	3	PZ	1 - Apex	3	2	2	4	No	3	3	1	4	No	Type 2 Focal	2	End Fire	60.4	Yes	right apex peripheral zone	4	3	7	90	11	Yes
Results	231	53	Not Specified	3.6	father mid 60's	lymphoma	0	0.103	Neg			1	Left mid gland peripheral zone	4	Yes	Mild	1128	Yes	No	1.4	0.6	0.9	0.39312	0.2-0.5	2.5	PZ	2 - Mid	9.5	3	3	4	No	3	4	1	4	No	Type 3 Focal	NS	End Fire	39	No	Left mid gland peripheral zone						No
Results	233	61.4	Caucasian	5.56	none reported	none reported	0	0.047	Neg			1	right mid peripheral zone	3	Yes	Mild	1204	Mild	No	1	0.8	1	0.416	0.2-0.5	4	PZ	2 - Mid	11	2	2	2	No	2	3	1	2	No	Type 2 Focal	NS	End Fire	121	No	right mid peripheral zone						No
Results	235	73.7	Caucasian	15.3	none reported	none reported	3	0.45	Neg	RBL added to cover are low susp		1	Right apex peripheral zone	4	Yes	Yes	711	Mild	No	0.5	0.4	1.7	0.1768	<0.2	4	PZ	1 - Apex	4	3	3	5	Yes	4	1	1	4	No	Type 1 Diffuse	NS	End Fire	32.7	Yes	Right apex peripheral zone	4	3	7	60	10	Yes
Results	238	70.6	Caucasian	5.95	none reported	none reported	0	0.127	Neg			1	Right base peripheral zone	3	Yes	Yes	995	Yes	No	0.7	1.1	0.8	0.32032	0.2-0.5	3	PZ	3 - Base	17	4	4	5	Yes	4	4	1	4	No	Type 3 Focal	NS	End Fire	39.7	Yes	Right base peripheral zone	4	3	7	50	5	Yes
Results	241	70.5	Caucasian	7.77	none	self, kidney	2	0.288	Neg			1	periperhal zone, right base	4	Yes	Yes	550	Yes	No	0.9	0.6	1.4	0.39312	0.2-0.5	3	PZ	3 - Base	17	3	3	5	Yes	4	4	1	4	No	Type 3 Focal	NS	End Fire	34	Yes	periperhal zone, right base	4	4	8	50	7.5	Yes
Results	243	58.2	Caucasian	7.99	brother diagnosed mid 40's	none reported	0	0.216	Neg			1	anterior central zone in the apex	5	Yes	Yes	493	Yes	No	2.6	1.7	3.7	8.50408	>=1.0	7	TZ	1 - Apex	7	5	5	5	Yes	5	4	1	5	4	Type 3 Focal	NS	End Fire	43.3	Yes	anterior central zone in the apex	3	3	6	60	7.5	Yes
Results	244	61	Caucasian	4.65	none reported	none reported	1	0.088	Neg			1	Right mid gland peripheral zone	4	Yes	Yes	587	Yes	No	0.9	0.9	0.8	0.33696	0.2-0.5	3	PZ	2 - Mid	10	3	3	5	Yes	4	4	1	4	No	Type 3 Focal	NS	End Fire	38.5	Yes	Right mid gland peripheral zone	3	4	7	80	11	Yes
Results	245	59	Caucasian	4.21	none reported	none reproted	0	0.14	Neg			1	left apex peripheral zone	3	Yes	Yes	909	No	No	1.1	0.5	1	0.286	0.2-0.5	1	PZ	1 - Apex	1	4	4	5	Yes	4	1	0	4	No	Type 1 Diffuse	NS	End Fire	38.1	No	left apex peripheral zone						No
Results	246	62.8	African American	7.23	none reproted	none reported	1	0.142	Neg			1	right posterior peripheral zone extending from the apex to the base	3	Yes	Mild	913	Yes	No	3	1	1.8	2.808	>=1.0	3.5	PZ	2 - Mid	10.5	3	3	4	No	3	3	1	4	No	Type 2 Focal	NS	End Fire	45.8	No	right posterior peripheral zone extending from the apex to the base						No
Results	247	73	African American	4.88	none reported	none reported	4	0.089	Neg			1	left mid gland peripheral zone	3	Yes	Mild	1300	Yes	No	0.3	0.2	0.9	0.02808	<0.2	2.5	PZ	2 - Mid	9.5	2	2	4	No	3	3	1	4	No	Type 3 Focal	NS	End Fire	62.9	Yes	left mid gland peripheral zone	4	3	7	25	3	Yes
Results	248	61.9	Caucasian	8.3	none reported	none reported	2	0.237	Neg			1	left apex peripheral zone	4	Yes	Yes	822	Yes	No	0.6	0.6	0.5	0.0936	<0.2	1	PZ	1 - Apex	1	4	4	5	Yes	4	4	1	4	No	Type 2 Focal	NS	End Fire	34.4	Yes	left apex peripheral zone	3	4	7	50	5.5	Yes
Results	250	51.9	Caucasian	24.6	uncle	lung	0	0.911	T2A			1	right apex peripheral zone	5	Yes	Yes	516	Yes	Yes	1.8	1.3	1.4	1.70352	>=1.0	4	PZ	1 - Apex	4	5	5	5	Yes	5	3	1	5	5	Type 3 Focal	NS	End Fire	26.2	Yes	right apex peripheral zone	4	4	8	80	15	Yes
Results	252	64.5	Caucasian	3.35	none	none	0	0.099	Neg	older mri more prominent lesion 1		1	Right Apex PZ	3	Yes	Mild	973	Yes	No	1.4	0.8	1	0.5824	0.5-1.0	3	PZ	1 - Apex	3	3	3	4	No	3	4	1	4	No	Type 3 Focal	NS	End Fire	36	No	Right Apex PZ						No
Results	252	64.5	Caucasian	3.35	none	none	0	0.099	Neg	older mri more prominent lesion 1		2	Lef tMid PZ	3	Yes	Mild	1267	Yes	No	0.7	1.1	1.1	0.44044	0.2-0.5	2	PZ	2 - Mid	9	3	3	2	No	2	3	1	2	No	Type 3 Diffuse	NS	End Fire	36	No	Lef tMid PZ						No
Results	254	66.2	Caucasian	6.28	none	daughter kidney cancer	1	0.146	Neg			1	left peripheral zone apex	5	Yes	Yes	671	Yes	No	1	0.6	0.8	0.2496	0.2-0.5	1	PZ	1 - Apex	1	5	5	5	Yes	4	4	1	4	4	Type 3 Focal	NS	End Fire	44.2	Yes	left peripheral zone apex	4	3	7	60	6	Yes
Results	254	66.2	Caucasian	6.28	none	daughter kidney cancer	1	0.146	Neg			2	right apex peripheral zone	2	Yes	Mild	1350	Mild	No	0.5	0.4	0.7	0.0728	<0.2	4	PZ	1 - Apex	4	3	3	3	No	3	2	1	4	No	Type 2 Focal	NS	End Fire	44.2	No	right apex peripheral zone						No
Results	255	58.4	Caucasian	4.78	father died 71 dx 58	melanoma, sister	0	0.184	Neg			1	Right apex peripheral zone	4	Yes	Yes	732	Yes	No	1.1	0.6	1.3	0.44616	0.2-0.5	3.5	PZ	1 - Apex	3.5	3	3	5	Yes	4	4	1	4	No	Type 3 Focal	3	End Fire	28.9	Yes	Right apex peripheral zone	4	3	7	60	5	Yes
Results	255	58.4	Caucasian	4.78	father died 71 dx 58	melanoma, sister	0	0.184	Neg			2	left mid gland peripheral zone	3	Yes	Mild	1270	Mild	No	1.1	1.6	1.4	1.28128	>=1.0	2	PZ	2 - Mid	9	3	3	4	No	3	2	1	4	No	Type 2 Diffuse	3	End Fire	28.9	No	left mid gland peripheral zone						No
Results	256	75.8	Caucasian	5.4	none reported	none reported	1	0.038	Neg			1	left apical peripehral zone	3	Yes	Yes	796	Mild	No	0.8	0.6	0.7	0.17472	<0.2	4	PZ	1 - Apex	4	4	4	5	Yes	4	3	1	4	No	Type 2 Focal	2	End Fire	90.8	No	left apical peripehral zone						No
Results	257	68	Caucasian	2.7	none reported	maternal stomach	0	0.039	Neg			1	Left apex peripheral zone	4	Yes	Mild	1066	Yes	No	0.8	0.5	0.9	0.1872	<0.2	1	PZ	1 - Apex	1	4	4	3	No	3	4	1	4	No	Type 3 Diffuse	NS	End Fire	72.6	No	Left apex peripheral zone						No
Results	258	65.3	Caucasian	4.6	none	breast (self)	1	0.102	Neg			2	left peripheral zone mid gland	3	Yes	Mild	1097	Mild	No	0.8	0.4	0.8	0.13312	<0.2	2	PZ	2 - Mid	9	2	2	4	No	3	3	1	4	No	Type 2 Focal	NS	End Fire	51.3	No	left peripheral zone mid gland						No
Results	258	65.3	Caucasian	4.6	none	breast (self)	1	0.102	Neg			1	right peripheral zone mid gland	3	Yes	Mild	1074	Mild	No	0.8	0.4	0.8	0.13312	<0.2	3	PZ	2 - Mid	10	2	2	4	No	3	3	1	4	No	Type 2 Focal	NS	End Fire	51.3	No	right peripheral zone mid gland						No
Results	259	64.2	Caucasian	5.6	none reported	none reported	2	0.108	Neg	previous MRI 7/22/2013		1	right mid gland peripheral zone	4	Yes	Mild	900	Yes	No	0.7	0.6	0.5	0.1092	<0.2	3	PZ	2 - Mid	10	3	3	4	No	3	4	1	4	No	Type 3 Focal	NS	End Fire	53.6	Yes	right mid gland peripheral zone	4	3	7	20	2.5	Yes
Results	260	75	Asian	14.52	none reported	lung brother	2	0.259	Neg			1	Left apex peripheral zone	4	Yes	Yes	690	Yes	No	1.2	0.8	0.8	0.39936	0.2-0.5	2	PZ	1 - Apex	2	4	4	4	No	3	4	1	4	No	Type 3 Focal	NS	End Fire	54.2	Yes	Left apex peripheral zone	3	4	7	40	4	Yes
Results	262	56.4	Caucasian	15.6	none reported	none reported	0	0.459	Neg			1	Left mid gland peripheral zone	4	Yes	Yes	892	Yes	No	1	0.5	1.1	0.286	0.2-0.5	2	PZ	2 - Mid	9	4	4	5	Yes	4	4	1	4	No	Type 3 Focal	3	End Fire	28.4	Yes	Left mid gland peripheral zone	3	4	7	10	1	Yes
Results	262	56.4	Caucasian	15.6	none reported	none reported	0	0.459	Neg			2	Right mid gland peripheral zone	3	Yes	Yes	950	Mild	No	0.7	0.6	0.8	0.17472	<0.2	3	PZ	2 - Mid	10	3	3	4	No	3	3	1	4	No	Type 2 Focal	2	End Fire	28.4	No	Right mid gland peripheral zone						No
Results	264	76.5	Caucasian	6.3	none	none	0	0.109	Neg			1	right central zone	3	Yes	Yes	811	Mild	No	1.4	0.8	1.3	0.75712	0.5-1.0	5	TZ	3 - Base	19	4	4	5	Yes	4	2	1	4	No	Type 1 Focal	1	End Fire	67.1	No	right central zone						No
Results	265	67.2	Caucasian	4.28	none reported	none reported	0	0.126	Neg			1	lefp apex peripheral zone	4	Yes	Yes	564	Yes	No	0.6	0.4	0.8	0.09984	<0.2	1	PZ	1 - Apex	1	4	4	5	Yes	4	4	1	4	No	Type 3 Focal	NS	End Fire	31.8	No	lefp apex peripheral zone						No
Results	266	68.5	Caucasian	15.87	none reported	grandmother mouth	3	0.331	Neg			1	left mid gland peripheral zone	4	Yes	Yes	766	Yes	No	0.7	0.7	0.8	0.20384	0.2-0.5	2	PZ	2 - Mid	9	4	4	5	Yes	4	4	1	4	No	Type 3 Focal	3	End Fire	46.2	Yes	left mid gland peripheral zone	3	3	6	70	6.5	No
Results	267	75.5	Caucasian	4.92	none	melanoma self	1	0.126	Neg	center image closest to base		1	Left central zone	4	Yes	Yes	752	Yes	No	1.5	0.9	1.5	1.053	>=1.0	6	TZ	3 - Base	20	4	5	5	Yes	5	4	1	5	No	Type 3 Focal	3	End Fire	31.8	No	Left central zone						No
Results	268	58.4	Caucasian	6.3	none	none	1	0.175	Neg			1	Left anterior midline peripheral zone	3	Yes	Mild	1105	No	No	0.9	0.8	1.3	0.48672	0.2-0.5	1	PZ	2 - Mid	8	2	2	5	Yes	4	3	0	4	No	Type 1 Diffuse	NS	End Fire	38.1	No	Left anterior midline peripheral zone						No
Results	269	66.9	Caucasian	6.3	none	none	0	0.3	Neg	PCA 3 score is >65. ECE, bulging of capsule but not measurable		1	left apical peripheral zone	4	Yes	Yes	637	Yes	No	1.6	0.8	1.5	0.9984	0.5-1.0	1	PZ	1 - Apex	1	4	4	5	Yes	5	4	1	5	4	Type 3 Focal	3	End Fire	25.8	Yes	left apical peripheral zone	4	3	7	60	7	Yes
Results	270	67.3	Caucasian	4.6	father	none reported	0	0.062	Neg			1	right peripehral zone base	3	Yes	Mild	1279	Yes	No	1	0.4	0.6	0.1248	<0.2	3	PZ	3 - Base	17	4	4	4	No	3	4	1	4	No	Type 3 Focal	3	End Fire	91.6	Yes	right peripehral zone base	3	3	6	40	4	No
Results	272	79	Asian	7.7	none reported	none reported	0	0.226	Neg			1	right anterior fibromuscular stroma in at the mid gland extending to the apex and right central gland	5	Yes	Yes	630	Yes	No	1.8	1	1.6	1.4976	>=1.0	7	TZ	2 - Mid	14	5	5	5	Yes	5	4	1	5	4	Type 3 Focal	3	End Fire	29.6	Yes	right anterior fibromuscular stroma in at the mid gland extending to the apex and right central gland	3	3	6	60	10	Yes
Results	272	79	Asian	7.7	none reported	none reported	0	0.226	Neg			2	right apex peripheral zone posteriorly	4	Yes	Yes	805	Yes	No	0.8	0.7	0.8	0.23296	0.2-0.5	3.5	PZ	1 - Apex	3.5	3	3	4	No	3	4	1	4	No	Type 2 Focal	2	End Fire	29.6	Yes	right apex peripheral zone posteriorly	3	3	6	80	11	No
Results	274	61.9	Caucasian	24	none reported	none reported	3	0.558	Neg			1	anterior fibromuscular stroma at the apex	5	Yes	Yes	530	Yes	Yes	1.7	1.5	2	2.652	>=1.0	7	TZ	1 - Apex	7	5	5	5	Yes	5	4	1	5	5	Type 3 Focal	NS	End Fire	90.3	Yes	anterior fibromuscular stroma at the apex	4	3	7	80	13.5	Yes
Results	275	54	African American	4.5	none reported	none reported	0	0.167	Neg			1	left mid gland peripheral zone	4	Yes	Yes	971	Yes	No	1.5	1	1.3	1.014	>=1.0	2.5	PZ	2 - Mid	9.5	4	4	5	Yes	5	4	1	5	No	Type 3 Focal	3	End Fire	30	Yes	left mid gland peripheral zone	3	3	6	60	7.5	Yes
Results	277	67.4	Caucasian	8.843	brother dx 60's	father colon	0	0.184	Neg			1	right apex peripheral zone	4	Yes	Yes	810	Yes	No	1.2	0.9	1.1	0.61776	0.5-1.0	3.5	PZ	1 - Apex	3.5	4	4	5	Yes	4	4	1	4	No	Type 3 Focal	2	End Fire	55	Yes	right apex peripheral zone	3	4	7	60	7.5	Yes
Results	277	67.4	Caucasian	8.843	brother dx 60's	father colon	0	0.184	Neg			2	left apex peripheral zone	3	Yes	Mild	1123	Yes	No	0.7	0.6	1	0.2184	0.2-0.5	2.5	PZ	1 - Apex	2.5	3	3	4	No	3	1	1	4	No	Type 1 Diffuse	1	End Fire	55	No	left apex peripheral zone						No
Results	281	58.9	Multiracial	5.5	none reported	none reported	1	0.141	Neg			1	left central zone mid gland	4	Yes	Yes	650	Yes	No	1.3	1.1	1.7	1.26412	>=1.0	6	TZ	2 - Mid	13	4	5	4	No	3	4	1	5	No	Type 3 Focal	3	End Fire	41.4	Yes	left central zone mid gland	4	3	7	50	5	Yes
Results	282	64.6	Caucasian	6.27	none	Kidney -self	0	0.202	T2A	ECE could not be well evaluated due to motion		1	right and left posterior apex peripheral zone, most prominent on the right	3	Yes	Yes	666	Yes	No	1	0.7	2.2	0.8008	0.5-1.0	3.5	PZ	1 - Apex	3.5	3	3	4	No	3	3	1	4	No	Type 2 Focal	NS	End Fire	29.2	Yes	right and left posterior apex peripheral zone, most prominent on the right	3	4	7	75	8	Yes
Results	284	78.5	Caucasian	5.96	paternal dx 80	none reported	0	0.271	T2A	6X4 mm lymph node, tumor invasion on seminal vesicle		1	right base peripheral zone extending to the right seminal vesicle	5	Yes	Yes	552	Yes	No	2	1.3	2.1	2.8392	>=1.0	3.5	PZ	3 - Base	17.5	5	5	4	No	3	4	1	4	No	Type 3 Focal	NS	End Fire	29.5	Yes	right base peripheral zone extending to the right seminal vesicle	4	3	7	70	13.5	Yes
Results	284	78.5	Caucasian	5.96	paternal dx 80	none reported	0	0.271	T2A	6X4 mm lymph node, tumor invasion on seminal vesicle		2	left apex peripheral zone	3	Yes	Mild	1168	Mild	No	0.6	0.5	0.5	0.078	<0.2	1	PZ	1 - Apex	1	3	3	3	No	3	3	1	4	No	Type 2 Focal	NS	End Fire	29.5	No	left apex peripheral zone						No
Results	285	68	Caucasian	16.4	none	none	2	0.328	Neg			1	left central gland	3	Yes	Yes	626	Mild	No	1.4	1.5	0.9	0.9828	0.5-1.0	6	TZ			3	3	4	No	3	1	1	3	No	Type 1 Diffuse	1	End Fire	69.5	No	left central gland						No
Results	286	68.2	Caucasian	16.8	none reported	none reported	2	0.271	Neg			2	right central zone mid gland	3	Yes	Yes	517	Yes	No	1.5	1.5	1.9	2.223	>=1.0	5	TZ	2 - Mid	12	3	3	4	No	3	4	1	3	No	Type 3 Focal	NS	End Fire	59.3	Yes	right central zone mid gland	3	4	7	50	5.5	Yes
Results	286	68.2	Caucasian	16.8	none reported	none reported	2	0.271	Neg			1	left central gland at the apex	4	Yes	Yes	699	Yes	No	1.5	1.8	0.9	1.2636	>=1.0	6	TZ	1 - Apex	6	4	5	4	No	3	4	1	5	No	Type 3 Focal	NS	End Fire	59.3	Yes	left central gland at the apex	3	4	7	95	5.5	Yes
Results	287	72.1	Caucasian	10.2	father dx 70	none	2	0.121	Neg			1	right mid gland peripheral zone	3	Yes	Mild	1105	Mild	No	1.1	0.6	1.1	0.37752	0.2-0.5	3	PZ	2 - Mid	10	4	4	4	No	3	3	1	4	No	Type 2 Focal	2	End Fire	82.1	No	right mid gland peripheral zone						No
Results	288	72.9	Caucasian	8.36	yes	lung uncle	0	0.125	Neg	TWO BPH NODULES		3	left peripheral zone mid gland	2	Yes	Yes	685	Yes	No	0.8	0.7	0.7	0.20384	0.2-0.5	3	PZ	2 - Mid	10	3	3	5	Yes	4	3	1	4	No	Type 3 Diffuse	NS	End Fire	83.4	No	left peripheral zone mid gland						No
Results	288	72.9	Caucasian	8.36	yes	lung uncle	0	0.125	Neg	TWO BPH NODULES		4	right mid gland peripheral zone	3	Yes	Yes	686	Yes	No	0.5	0.7	0.6	0.1092	<0.2	3.5	PZ	2 - Mid	10.5	3	3	5	Yes	4	3	1	4	No	Type 3 Diffuse	NS	End Fire	83.4	No	right mid gland peripheral zone						No
Results	288	72.9	Caucasian	8.36	yes	lung uncle	0	0.125	Neg	TWO BPH NODULES		1	left apex peripheral zone	4	Yes	Yes	603	Yes	No	0.7	0.4	0.7	0.10192	<0.2	2.5	PZ	1 - Apex	2.5	3	3	5	Yes	4	4	1	4	No	Type 3 Diffuse	NS	End Fire	83.4	No	left apex peripheral zone						No
Results	288	72.9	Caucasian	8.36	yes	lung uncle	0	0.125	Neg	TWO BPH NODULES		2	left apex peripheral zone	2	Yes	Yes	602	Yes	No	0.8	0.7	0.7	0.20384	0.2-0.5	2.5	PZ	1 - Apex	2.5	3	3	4	No	3	3	1	4	No	Type 3 Diffuse	NS	End Fire	83.4	No	left apex peripheral zone						No
Results	289	65.3	Caucasian	9.28	none	esophageal cancer brother	2	0.093	Neg			1	right peripheral zone base	2	Yes	Mild	1314	Mild	No	0.4	0.4	0.5	0.0416	<0.2	3.5	PZ	3 - Base	17.5	4	4	5	Yes	4	3	1	4	No	Type 2 Focal	NS	End Fire	155	No	right peripheral zone base						No
Results	290	66.9	Caucasian	8.3	CAP father	leukemia father	1	0.117	Neg			1	right apex peripheral zone	4	Yes	Yes	907	Yes	No	0.7	0.4	0.8	0.11648	<0.2	4	PZ	1 - Apex	4	4	4	5	Yes	4	3	1	4	No	Type 2 Focal	NS	End Fire	95.7	Yes	right apex peripheral zone	3	3	6	70	7	No
Results	290	66.9	Caucasian	8.3	CAP father	leukemia father	1	0.117	Neg			2	left base peripheral zone	3	Yes	Yes	839	Yes	No	0.7	0.6	0.7	0.15288	<0.2	2	PZ	3 - Base	16	3	3	5	Yes	4	4	1	4	No	Type 3 Focal	NS	End Fire	95.7	No	left base peripheral zone						No
Results	291	60.7	African American	4.7	uncle paternal BPH	none reported	0	0.048	Neg			1	left peripheral zone base	3	Yes	Mild	1246	Mild	No	1.2	0.3	0.5	0.0936	<0.2	2.5	PZ	3 - Base	16.5	3	3	5	Yes	4	2	1	4	No	Type 2 Focal	NS	End Fire	65.9	No	left peripheral zone base						No
Results	292	56.2	Caucasian	5.2	none reported	maternal breast	1	0.13	Neg			1	right apex posterior peripheral zone	3	Yes	Mild	1200	No	No	1	0.7	1	0.364	0.2-0.5	3.5	PZ	1 - Apex	3.5	3	3	3	No	3	1	0	3	No	Type 1 Diffuse	NS	End Fire	47.9	No	right apex posterior peripheral zone						No
Results	293	65	Asian	4.16	yes	none reported	0	0.189	Neg			1	right peripheral zone apex	3	Yes	Yes	883	Yes	No	0.8	0.6	0.7	0.17472	<0.2	4	PZ	1 - Apex	4	4	4	4	No	3	4	1	4	No	Type 3 Focal	3	End Fire	20.5	Yes	right peripheral zone apex	4	5	9	60	5	Yes
Results	294	71.2	Caucasian	13.1	unknown	unknown	1	0.291	Neg			1	right peripheral zone posteriorly at the base	4	Yes	Yes	709	Yes	No	0.8	0.5	1.8	0.3744	0.2-0.5	3.5	PZ	3 - Base	17.5	3	3	5	Yes	4	4	1	4	No	Type 3 Focal	3	End Fire	39.7	Yes	right peripheral zone posteriorly at the base	3	4	7	90	2.5	Yes
Results	295	55.5	Caucasian	8.14	none	mother breast, sister kidney	2	0.226	Neg			3	right central zone	3	Yes	Yes	747	Yes	No	0.7	1	0.7	0.2548	0.2-0.5	5	TZ	1 - Apex	5	3	3	4	No	3	4	1	3	No	Type 3 Focal	3	End Fire	31.8	No	right central zone						No
Results	295	55.5	Caucasian	8.14	none	mother breast, sister kidney	2	0.226	Neg			2	left central zone	3	Yes	Yes	777	Yes	No	0.8	0.5	0.7	0.1456	<0.2	6	TZ	2 - Mid	13	3	3	4	No	3	4	1	3	No	Type 3 Focal	3	End Fire	31.8	No	left central zone						No
Results	295	55.5	Caucasian	8.14	none	mother breast, sister kidney	2	0.226	Neg			1	anterior central gland midline	3	Yes	Yes	696	Mild	No	0.5	0.4	0.7	0.0728	<0.2	7	TZ	1 - Apex	7	3	3	4	No	3	3	1	3	No	Type 2 Focal	2	End Fire	31.8	No	anterior central gland midline						No
Results	296	67.4	Caucasian	26.1	none	mother colon	3	0.522	Neg			1	anterior fibromuscular stroma, involving both the left in the right gland extending from apex to the base	5	Yes	Yes	409	Yes	No	4.3	2.2	3.5	17.2172	>=1.0	7	TZ			5	5	5	Yes	5	5	1	5	1	Type 3 Focal	3	End Fire	53	Yes	anterior fibromuscular stroma, involving both the left in the right gland extending from apex to the base	4	3	7	80	11	Yes
Results	297	56.5	Caucasian	2.18	none reported	self kidney	0	0.081	Neg			1	left mid peripheral zone	3	Yes	Mild	1337	Yes	No	1	0.4	1.1	0.2288	0.2-0.5	2	PZ	2 - Mid	9	4	4	4	No	3	3	1	4	No	Type 2 Focal	1	End Fire	30	No	left mid peripheral zone						No
Results	298	72.4	Caucasian	11.67	none reported	none reported	2	0.156	Neg			1	right base peripheral zone	4	Yes	Yes	580	Yes	No	0.6	0.8	1.8	0.44928	0.2-0.5	3	PZ	3 - Base	17	2	2	5	Yes	4	4	1	4	No	Type 3 Focal	NS	End Fire	77.3	Yes	right base peripheral zone	3	4	7	30	5.5	Yes
Results	299	48.1	Caucasian	7.9	none reported	none reported	0	0.122	Neg			1	left mid gland peripheral zone	3	Yes	Mild	1200	Mild	No	0.7	0.7	1.2	0.30576	0.2-0.5	2	PZ	2 - Mid	9	2	2	4	No	3	1	1	4	No	Type 1 Diffuse	NS	End Fire	70.3	No	left mid gland peripheral zone						No
Results	300	71.8	Caucasian	5.2	none reported	lung father, exposure to agent orange	0	0.133	Neg			1	right apex peripheral zone	4	Yes	Yes	683	Yes	No	0.7	0.7	0.7	0.17836	<0.2	3	PZ	1 - Apex	3	4	4	5	Yes	4	4	1	4	No	Type 3 Focal	3	End Fire	40.9	Yes	right apex peripheral zone	3	4	7	50	7	Yes
Results	300	71.8	Caucasian	5.2	none reported	lung father, exposure to agent orange	0	0.133	Neg			2	left apex peripheral zone	4	Yes	Yes	754	Yes	No	1.3	0.5	0.9	0.3042	0.2-0.5	2	PZ	1 - Apex	2	4	4	5	Yes	4	4	1	4	No	Type 3 Focal	3	End Fire	40.9	Yes	left apex peripheral zone	3	3	6	25	3	No
Results	302	79	Caucasian	7	none	skin cancer	1	0.106	T2A			1	periperhal zone posterior apex and right extending to the mid and base of the gland posteriorly	5	Yes	Yes	538	Yes	Yes	2.6	1.1	2.8	4.16416	>=1.0	3.5	PZ	1 - Apex	3.5	5	5	5	Yes	5	4	1	5	5	Type 3 Focal	NS	End Fire	65.3	Yes	periperhal zone posterior apex and right extending to the mid and base of the gland posteriorly	4	5	9	95	14	Yes
Results	303	54.1	African American	15	paternal	maternal lung cancer	0	0.536	Neg			1	right mid gland peripheral zone	4	Yes	Yes	805	Mild	Yes	1.6	1.2	0.7	0.69888	0.5-1.0	3	PZ	2 - Mid	10	4	5	4	No	3	4	1	4	5	Type 3 Focal	2	End Fire	27.9	Yes	right mid gland peripheral zone	3	3	6	5	1	Yes
Results	303	54.1	African American	15	paternal	maternal lung cancer	0	0.536	Neg			2	left mid gland peripheral zone	3	Yes	Yes	903	Mild	No	0.4	0.5	0.6	0.0624	<0.2	2	PZ	2 - Mid	9	2	2	2	No	2	3	1	2	No	Type 2 Focal	2	End Fire	27.9	No	left mid gland peripheral zone						No
Results	303	54.1	African American	15	paternal	maternal lung cancer	0	0.536	Neg			2	left mid gland peripheral zone	3	Yes	Yes	903	Mild	No	0.4	0.5	0.6	0.0624	<0.2	2	PZ	2 - Mid	9	2	2	2	No	2	3	1	2	No	Type 2 Focal	2	End Fire	27.9	No	left mid gland peripheral zone						No
Results	305	70.2	African American	18.5	none reported	none reported	3	0.14	Neg			1	right peripheral zone mid gland	3	Yes	Mild	1200	Mild	No	1.2	0.4	0.9	0.22464	0.2-0.5	3	PZ	2 - Mid	10	3	3	3	No	3	3	1	4	No	Type 2 Focal	NS	End Fire	89.1	No	right peripheral zone mid gland						No
Results	305	70.2	African American	18.5	none reported	none reported	3	0.14	Neg			1	right peripheral zone mid gland	3	Yes	Mild	1200	Mild	No	1.2	0.4	0.9	0.22464	0.2-0.5	3	PZ	2 - Mid	10	3	3	3	No	3	3	1	4	No	Type 2 Focal	NS	End Fire	89.1	No	right peripheral zone mid gland						No
Results	307	74.8	Caucasian	11.19	none reported	none reported	1	0.211	Neg			2	right central gland, mid prostate	3	Yes	Yes	652	Yes	No	1.1	1	0.9	0.5148	0.5-1.0	5	TZ	2 - Mid	12	4	4	4	No	3	3	1	4	No	Type 3 Diffuse	3	End Fire	60.1	No	right central gland, mid prostate						No
Results	307	74.8	Caucasian	11.19	none reported	none reported	1	0.211	Neg			2	right central gland, mid prostate	3	Yes	Yes	652	Yes	No	1.1	1	0.9	0.5148	0.5-1.0	5	TZ	2 - Mid	12	4	4	4	No	3	3	1	4	No	Type 3 Diffuse	3	End Fire	60.1	No	right central gland, mid prostate						No
Results	307	74.8	Caucasian	11.19	none reported	none reported	1	0.211	Neg			1	left central gland, mid prostate	3	Yes	Yes	982	Yes	No	0.8	1	0.7	0.2912	0.2-0.5	6	TZ	2 - Mid	13	3	3	4	No	3	4	1	3	No	Type 3 Focal	3	End Fire	60.1	No	left central gland, mid prostate						No
Results	307	74.8	Caucasian	11.19	none reported	none reported	1	0.211	Neg			1	left central gland, mid prostate	3	Yes	Yes	982	Yes	No	0.8	1	0.7	0.2912	0.2-0.5	6	TZ	2 - Mid	13	3	3	4	No	3	4	1	3	No	Type 3 Focal	3	End Fire	60.1	No	left central gland, mid prostate						No
Results	308	64.7	Caucasian	46	father dx 70	none reported	5	0.362	Neg			1	right anterior central zone	3	Yes	Yes	495	Yes	No	1.8	1.2	1.6	1.79712	>=1.0	5	TZ	1 - Apex	5	3	3	4	No	3	3	1	3	No	Type 3 Focal	3	End Fire	135	No	right anterior central zone						No
Results	308	64.7	Caucasian	46	father dx 70	none reported	5	0.362	Neg			1	right anterior central zone	3	Yes	Yes	495	Yes	No	1.8	1.2	1.6	1.79712	>=1.0	5	TZ	1 - Apex	5	3	3	4	No	3	3	1	3	No	Type 3 Focal	3	End Fire	135	No	right anterior central zone						No
Results	309	58.4	Caucasian	15.774	none reported	none reported	1	0.607	Neg			1	anterior fibromuscular stroma in the mid and base	4	Yes	Yes	404	Yes	No	2.5	1.5	2.2	4.29	>=1.0	7	TZ	2 - Mid	14	5	5	5	Yes	5	3	1	5	4	Type 2 Focal	1	End Fire	26.3	Yes	anterior fibromuscular stroma in the mid and base	3	4	7	80	6.5	Yes
Results	310	53.4	Caucasian	4.13	yes father 60's seed treatment	Lymphoma Father	0	0.165	T2A			1	right apex peripheral zone	4	Yes	Yes	943	Yes	No	0.5	0.6	0.7	0.1092	<0.2	3	PZ	1 - Apex	3	3	3	4	No	3	4	1	4	No	Type 3 Focal	3	End Fire	22.5	Yes	right apex peripheral zone	3	4	7	90	11	Yes
Results	312	53.5	Caucasian	14.8	none reported	none reported	2	0.411	Neg			1	right mid gland to base peripheral zone	4	Yes	Yes	664	Yes	No	1.1	0.5	1.1	0.3146	0.2-0.5	3	PZ	2 - Mid	10	4	4	5	Yes	4	4	1	4	No	Type 3 Focal	3	End Fire	34.5	Yes	right mid gland to base peripheral zone	3	4	7	50	4.5	Yes
Results	312	53.5	Caucasian	14.8	none reported	none reported	2	0.411	Neg			2	left peiperhal zone apex	4	Yes	Mild	1070	Yes	No	0.9	0.5	0.7	0.1638	<0.2	1	PZ	1 - Apex	1	4	4	4	No	3	3	1	4	No	Type 2 Focal	2	End Fire	34.5	No	left peiperhal zone apex						No
Results	312	53.5	Caucasian	14.8	none reported	none reported	2	0.411	Neg			2	left peiperhal zone apex	4	Yes	Mild	1070	Yes	No	0.9	0.5	0.7	0.1638	<0.2	1	PZ	1 - Apex	1	4	4	4	No	3	3	1	4	No	Type 2 Focal	2	End Fire	34.5	No	left peiperhal zone apex						No
Results	313	60.7	Caucasian	6.43	none reported	lung and esophageal	1	0.15	Neg			1	left central gland extending to the left anterior fibromuscular junction at the level of the mid gland	4	Yes	Yes	573	Yes	No	1.9	1.5	2.2	3.2604	>=1.0	6.5	TZ	2 - Mid	13.5	4	5	5	Yes	5	4	1	5	No	Type 3 Focal	NS	End Fire	42.5	Yes	left central gland extending to the left anterior fibromuscular junction at the level of the mid gland	3	4	7	100	17	Yes
Results	314	57.6	Caucasian	15.6	none reported	none reported	2	0.26	Neg			1	anterior fibromuscular stroma	4	Yes	Yes	332	Mild	No	2.5	1.9	3.5	8.645	>=1.0	7	TZ	2 - Mid	14	4	5	5	Yes	5	1	1	5	4	Type 1 Focal	NS	End Fire	37.2	Yes	anterior fibromuscular stroma	3	4	7	95	17.5	Yes
Results	316	66	Caucasian	4.8	none	thyroid and colon	0	0.166	Neg			1	right base and mid gland peripheral zone	4	Yes	Yes	575	Yes	No	1.5	0.7	1.5	0.819	0.5-1.0	3	PZ	2 - Mid	10	5	5	5	Yes	5	4	1	5	No	Type 3 Focal	NS	End Fire	23.9	Yes	right base and mid gland peripheral zone	3	4	7	80	11	Yes
Results	316	66	Caucasian	4.8	none	thyroid and colon	0	0.166	Neg			2	right peripheral zone posteriorly at apex	4	Yes	Yes	654	Yes	No	0.5	0.5	0.8	0.104	<0.2	3.5	PZ	1 - Apex	3.5	4	4	5	Yes	4	4	1	4	No	Type 3 Focal	NS	End Fire	23.9	Yes	right peripheral zone posteriorly at apex	4	3	7	5	0.5	Yes
Results	316	66	Caucasian	4.8	none	thyroid and colon	0	0.166	Neg			3	left mid gland peripheral zone	3	Yes	Yes	954	Yes	No	0.3	0.4	0.6	0.03744	<0.2	1	PZ	2 - Mid	8	3	3	4	No	3	4	1	4	No	Type 3 Focal	NS	End Fire	23.9	No	left mid gland peripheral zone						No
Results	316	66	Caucasian	4.8	none	thyroid and colon	0	0.166	Neg			3	left mid gland peripheral zone	3	Yes	Yes	954	Yes	No	0.3	0.4	0.6	0.03744	<0.2	1	PZ	2 - Mid	8	3	3	4	No	3	4	1	4	No	Type 3 Focal	NS	End Fire	23.9	No	left mid gland peripheral zone						No
Results	317	79.3	Caucasian	11.51	none reported	yes	0	0.113	Neg			1	right anterior central gland	4	Yes	Yes	503	Yes	No	3	1.4	2.7	5.8968	>=1.0	5	TZ	2 - Mid	12	3	3	4	No	3	4	1	3	No	Type 3 Focal	3	End Fire	104	No	right anterior central gland						No
Results	319	77.5	Caucasian	23.3	none reported	father stomach and rectal	6	0.189	Neg			1	posterior right central gland	3	Yes	Yes	800	Yes	No	2	1.4	1.6	2.3296	>=1.0	5	TZ	2 - Mid	12	3	3	4	No	3	3	1	3	No	Type 3 Focal	3	End Fire	132	No	posterior right central gland						No
Results	320	72.7	Caucasian	5.5	father dx 80 years of age	none reported	3	0.096	Neg			1	right central gland anterior mid gland	3	Yes	Yes	884	No	No	1.5	1.4	1.7	1.8564	>=1.0	5	TZ	2 - Mid	12	4	5	5	Yes	5	2	0	5	No	Type 2 Diffuse	1	End Fire	57.9	No	right central gland anterior mid gland						No
Results	320	72.7	Caucasian	5.5	father dx 80 years of age	none reported	3	0.096	Neg			2	left central gland mid gland	3	Yes	Mild	1013	Yes	No	1.1	1.5	1.7	1.4586	>=1.0	6	TZ	2 - Mid	13	3	3	4	No	3	4	1	3	No	Type 3 Focal	3	End Fire	57.9	No	left central gland mid gland						No
Results	321	58.8	Caucasian	7.7	yes, grandfather died of CAP and father	carcinoid lung self	1	0.285	Neg			1	anterior fibromuscular stroma	4	Yes	Yes	426	Yes	No	2.1	1.3	1.8	2.55528	>=1.0	7	TZ	1 - Apex	7	5	5	5	Yes	5	3	1	5	4	Type 3 Diffuse	2	End Fire	27.7	Yes	anterior fibromuscular stroma	3	3	6	90	8.5	Yes
Results	322	63.4	African American	10.78	none reported	none reported	1	0.131	Neg			1	left apex posteriorly peripheral zone	3	Yes	Yes	661	Yes	No	0.7	0.4	0.6	0.08736	<0.2	2	PZ	1 - Apex	2	4	4	5	Yes	4	4	1	4	No	Type 3 Focal	NS	End Fire	101	Yes	left apex posteriorly peripheral zone	3	4	7	20	3	Yes
Results	322	63.4	African American	10.78	none reported	none reported	1	0.131	Neg			2	right apex peripheral zone	3	Yes	Yes	724	Yes	No	0.5	0.9	0.7	0.1638	<0.2	3	PZ	1 - Apex	3	4	4	5	Yes	4	4	1	4	No	Type 3 Focal	NS	End Fire	101	No	right apex peripheral zone						No
Results	323	61.9	Caucasian	4.06	none	none	0	0.086	Neg			1	right anterior central zone	4	Yes	Yes	529	Yes	No	1.1	0.9	1.2	0.61776	0.5-1.0	7	TZ	1 - Apex	7	4	4	4	No	3	4	1	4	No	Type 3 Focal	3	End Fire	55.6	Yes	right anterior central zone	4	3	7	5	1	Yes
Results	324	66.1	Caucasian	6.86	father	none reported	1	0.063	Neg	no lesion 1 on MRI		2	Left mid gland peripheral zone	4	Yes	Yes	823	Mild	No	1.4	0.5	1.3	0.4732	0.2-0.5	2.5	PZ	2 - Mid	9.5	4	4	5	Yes	4	4	1	4	No	Type 3 Focal	2	End Fire	114	No	Left mid gland peripheral zone						No
Results	325	64.5	African American	8.2	does not know	does not know	1	0.13	Neg			1	the left apex peripheral zone	3	Yes	Yes	966	No	No	0.8	0.5	0.6	0.1248	<0.2	1	PZ	1 - Apex	1	2	2	4	No	3	1	0	3	No	Type 1 Focal	1	End Fire	67.8	No	the left apex peripheral zone						No
Results	326	59.4	African American	18.16	none	none	0	0.504	T2A	notes says + DRE at apex, Lesion 1 primary zone spans 2.5 to 3.5		1	left apex peripheral zone extending to the right apex peripheral zone	5	Yes	Yes	549	Yes	No	1.5	0.8	1.5	0.936	0.5-1.0	2.5	PZ	1 - Apex	2.5	4	4	5	Yes	5	4	1	5	No	Type 3 Focal	3	End Fire	30.7	Yes	left apex peripheral zone extending to the right apex peripheral zone	4	3	7	30	4	Yes
Results	327	71.6	Caucasian	11.38	uncle (mother's brother)	breast/ovarian	2	0.237	Neg			2	left periperhal zone apex	4	Yes	Yes	899	Yes	No	1.2	0.9	1.1	0.61776	0.5-1.0	1	PZ	1 - Apex	1	4	4	5	Yes	4	4	1	4	No	Type 3 Focal	3	End Fire	36.4	Yes	left periperhal zone apex	4	3	7	15	1	Yes
Results	327	71.6	Caucasian	11.38	uncle (mother's brother)	breast/ovarian	2	0.237	Neg			1	Left central gland anterior	4	Yes	Yes	446	Yes	No	1.2	0.9	1	0.5616	0.5-1.0	6	TZ	2 - Mid	13	4	4	5	Yes	4	4	1	4	No	Type 3 Focal	3	End Fire	36.4	No	Left central gland anterior						No
Results	327	71.6	Caucasian	11.38	uncle (mother's brother)	breast/ovarian	2	0.237	Neg			4	anterior central gland	3	Yes	Yes	632	Yes	No	1.1	0.8	1	0.4576	0.2-0.5	7	TZ	2 - Mid	14	3	3	4	No	3	4	1	3	No	Type 3 Focal	3	End Fire	36.4	No	anterior central gland						No
Results	327	71.6	Caucasian	11.38	uncle (mother's brother)	breast/ovarian	2	0.237	Neg			3	right peripheral zone mid gland	4	Yes	Mild	1138	Yes	No	0.7	0.5	0.8	0.1456	<0.2	3	PZ	2 - Mid	10	4	4	4	No	3	4	1	4	No	Type 3 Focal	2	End Fire	36.4	No	right peripheral zone mid gland						No
Results	328	49.4	Caucasian	3.8	none reported	none reported	0	0.165	Neg			2	right central gland apex	4	Yes	Yes	650	Yes	No	0.8	0.5	0.7	0.1456	<0.2	5	TZ	1 - Apex	5	4	4	5	Yes	4	4	1	4	No	Type 3 Focal	3	End Fire	20.5	Yes	right central gland apex	3	4	7	40	4	Yes
Results	328	49.4	Caucasian	3.8	none reported	none reported	0	0.165	Neg			1	right peripheral zone apex	4	Yes	Yes	687	Yes	No	0.5	0.4	0.5	0.052	<0.2	4	PZ	1 - Apex	4	4	4	4	No	3	4	1	4	No	Type 3 Focal	3	End Fire	20.5	Yes	right peripheral zone apex	3	4	7	90	7.5	Yes
Results	329	55.2	Caucasian	8.03	uncle and father dx 50's	lung cancer father, breast mother, sister uterine	2	0.182	Neg			2	right central gland	2	Yes	Yes	888	Mild	No	1	0.7	0.8	0.2912	0.2-0.5	5.5	TZ	1 - Apex	5.5	2	2	4	No	3	4	1	2	No	Type 3 Focal	2	End Fire	42.1	No	right central gland						No
Results	329	55.2	Caucasian	8.03	uncle and father dx 50's	lung cancer father, breast mother, sister uterine	2	0.182	Neg			1	left peripheral zone	3	Yes	Mild	1170	Mild	No	0.7	0.7	0.7	0.17836	<0.2	2	PZ	1 - Apex	2	3	3	3	No	3	4	1	4	No	Type 3 Focal	2	End Fire	42.1	No	left peripheral zone						No
Results	330	65.2	Asian	5.8	none reported	none reported	1	0.102	Neg			1	left mid gland peripheral zone	2	Yes	Mild	1255	Yes	No	2	0.5	1.4	0.728	0.5-1.0	2	PZ	2 - Mid	9	2	2	2	No	2	4	1	2	No	Type 3 Focal	2	End Fire	49.2	No	left mid gland peripheral zone						No
Results	331	52.2	Caucasian	9.57	yes (uncle on mother's side)	lung cancer maternal grand father	1	0.208	Neg			1	left central gland mid prostate	4	Yes	Yes	561	Yes	No	2.6	1.8	1.7	4.13712	>=1.0	6	TZ	2 - Mid	13	4	5	5	Yes	5	4	1	5	No	Type 3 Focal	3	End Fire	34.7	Yes	left central gland mid prostate	3	4	7	90	12	Yes
Results	332	39.8	Hispanic	1.2	father dx 55	none reported	0	0.06	Neg			1	left apex peripheral zone	3	Yes	Mild	1000	Yes	No	1.5	1.2	1.3	1.2168	>=1.0	2	PZ	1 - Apex	2	2	2	5	Yes	5	4	1	5	No	Type 3 Focal	NS	End Fire	18.2	No	left apex peripheral zone						No
Results	333	62.6	Caucasian	11.4	none	unknown type	3	0.224	Neg			2	left central zone	3	Yes	Yes	686	Mild	No	1.3	0.9	0.6	0.36504	0.2-0.5	6	TZ	1 - Apex	6	4	4	4	No	3	2	1	4	No	Type 2 Focal	2	End Fire	59.7	No	left central zone						No
Results	333	62.6	Caucasian	11.4	none	unknown type	3	0.224	Neg			1	left peripheral zone base	3	Yes	Yes	805	Mild	No	0.7	0.6	0.6	0.13104	<0.2	2.5	PZ	3 - Base	16.5	4	4	4	No	3	2	1	4	No	Type 1 Focal	1	End Fire	59.7	No	left peripheral zone base						No
Results	334	62.1	Caucasian	2.64	paternal	yes	2	0.069	Neg			1	right apex anterior fibromuscular stroma	4	Yes	Yes	498	Yes	No	0.7	0.9	1	0.3276	0.2-0.5	7	TZ	1 - Apex	7	4	4	5	Yes	4	4	1	4	1	Type 3 Focal	3	End Fire	26.3	Yes	right apex anterior fibromuscular stroma	3	3	6	30	4	No
Results	334	62.1	Caucasian	2.64	paternal	yes	2	0.069	Neg			2	right mid gland peripheral zone	3	Yes	Mild	1058	Yes	No	0.4	0.5	0.5	0.052	<0.2	3	PZ	2 - Mid	10	4	4	4	No	3	4	1	4	No	Type 3 Focal	3	End Fire	26.3	Yes	right mid gland peripheral zone	3	3	6	25	2	No
Results	334	62.1	Caucasian	2.64	paternal	yes	2	0.069	Neg			3	left mid gland peripheral zone	3	Yes	Mild	1140	Yes	No	0.9	0.3	0.8	0.11232	<0.2	2	PZ	2 - Mid	9	2	2	2	No	2	4	1	2	No	Type 3 Focal	2	End Fire	26.3	Yes	left mid gland peripheral zone	3	3	6	5	1	No
Results	335	63.4	African American	5.1	none reported	none reported	2	0.121	Neg			1	left mid gland peripheral zone	3	Yes	Mild	1097	Yes	No	0.5	0.5	0.6	0.078	<0.2	2.5	PZ	2 - Mid	9.5	2	2	2	No	2	3	1	2	No	Type 3 Diffuse	2	End Fire	42.4	No	left mid gland peripheral zone						No
Results	336	59.5	Caucasian	7.19	paternal uncle	none reported	0	0.553	Neg			1	left peripheral zone mid gland	3	Yes	Yes	900	No	No	1	0.5	1.2	0.312	0.2-0.5	2	PZ	2 - Mid	9	4	4	5	Yes	4	2	0	4	No	Type 2 Focal	1	End Fire	10.4	Yes	left peripheral zone mid gland	3	3	6	85	4	No
Results	337	55.5	Caucasian	11.5	maternal grandfather died in 70's	none reported	1	0.245	Neg			1	right apex central gland	4	Yes	Yes	615	Yes	No	0.7	0.9	1	0.3276	0.2-0.5	5	TZ	1 - Apex	5	4	4	4	No	3	3	1	4	No	Type 3 Diffuse	3	End Fire	44.7	No	right apex central gland						No
Results	338	81.8	African American	9.16	father dx 60's did not die from prostate cancer	none reported	0	0.229	Neg			1	right apex peripheral zone	3	Yes	Yes	741	Yes	No	0.9	0.9	1	0.4212	0.2-0.5	3	PZ	1 - Apex	3	3	3	5	Yes	4	4	1	4	No	Type 3 Focal	3	End Fire	48	Yes	right apex peripheral zone	4	4	8	25	2.5	Yes
Results	340	70.9	Caucasian	4.8	none reported	none reported	0	0.109	Neg			1	right apex peripheral zone	4	Yes	Yes	676	Yes	No	0.5	0.9	0.6	0.1404	<0.2	4	PZ	1 - Apex	4	4	4	5	Yes	4	4	1	4	1	Type 3 Focal	3	End Fire	74	Yes	right apex peripheral zone	3	4	7	75	5.5	Yes
Results	340	70.9	Caucasian	4.8	none reported	none reported	0	0.109	Neg			2	right central gland at the base	3	Yes	Yes	719	Yes	No	0.8	0.7	1	0.2912	0.2-0.5	5.5	TZ	3 - Base	19.5	3	3	5	Yes	4	4	1	3	No	Type 3 Focal	3	End Fire	74	No	right central gland at the base						No
Results	341	60.6	Caucasian	16.54	none reported	none reported	5	0.161	Neg			1	right apex peripheral zone	3	Yes	Mild	1067	Yes	No	0.5	0.4	0.4	0.0416	<0.2	4	PZ	1 - Apex	4	4	4	4	No	3	4	1	4	No	Type 3 Focal	3	End Fire	94.7	No	right apex peripheral zone						No
Results	342	63.6	Asian	1.53	none reported	none reported	1	0.037	T2A			2	left anterior central zone	3	Yes	Yes	631	No	No	0.8	0.4	1.35	0.22464	0.2-0.5	7	TZ	1 - Apex	7	3	3	4	No	3	2	0	3	No	Type 1 Focal	1	End Fire	40.7	Yes	left anterior central zone	3	3	6	50	6	No
Results	343	60	Caucasian	1.85	Father	renal self	0	0.036	T2A			1	left mid gland peripheral zone	3	Yes	Mild	1050	Yes	No	1.1	0.8	1.3	0.59488	0.5-1.0	2	PZ	2 - Mid	9	4	4	5	Yes	4	3	1	4	No	Type 1 Focal	1	End Fire	45.1	No	left mid gland peripheral zone						No
Results	343	60	Caucasian	1.85	Father	renal self	0	0.036	T2A			2	right apex peripheral somewhat	3	Yes	Mild	1124	Mild	No	1	0.4	0.8	0.1664	<0.2	4	PZ	1 - Apex	4	4	4	5	Yes	4	3	1	4	No	Type 1 Focal	1	End Fire	45.1	No	right apex peripheral somewhat						No
Results	344	73.3	Caucasian	5.4	none reported	none reported	0	0.15	Neg			2	right mid gland peripheral zone	3	Yes	Yes	797	No	No	0.7	0.5	0.7	0.1274	<0.2	3	PZ	2 - Mid	10	4	4	5	Yes	4	3	0	4	No	Type 1 Focal	1	End Fire	37.5	Yes	right mid gland peripheral zone	3	3	6	30	2.5	No
Results	344	73.3	Caucasian	5.4	none reported	none reported	0	0.15	Neg			1	left midline peripheral zone	4	Yes	Yes	947	Yes	No	0.7	0.3	0.9	0.09828	<0.2	4	PZ	2 - Mid	11	4	4	5	Yes	4	4	1	4	No	Type 3 Focal	3	End Fire	37.5	Yes	left midline peripheral zone	3	3	6	20	0.5	No
Results	345	62.3	Caucasian	9.78	none reported	none reported	1	0.15	Neg			1	left apex peripheral zone	3	Yes	Mild	1193	Mild	No	0.3	0.5	0.5	0.039	<0.2	3	PZ	1 - Apex	3	3	3	4	No	3	4	1	4	No	Type 3 Focal	2	End Fire	73.6	Yes	left apex peripheral zone	3	3	6	1	0.1	No
Results	346	58.2	Caucasian	1.34	none reported	BRACA 2 gene, breast sister father dx brain	1	0.039	Neg			1	peripheral zone apex posteriorly	3	Yes	Mild	1100	Yes	No	1	0.8	1.5	0.624	0.5-1.0	3.5	PZ	1 - Apex	3.5	2	2	2	No	2	4	1	2	No	Type 3 Focal	3	End Fire	33.7	No	peripheral zone apex posteriorly						No
Results	347	68.3	Caucasian	40.5	father died of cap 84, dx 78	none reported	3	0.276	Neg			2	right anterior fibromuscular stroma	4	Yes	Yes	817	Yes	No	3.2	1.2	3.8	7.58784	>=1.0	7	TZ	2 - Mid	14	4	5	4	No	3	2	1	5	No	Type 2 Diffuse	2	End Fire	151	No	right anterior fibromuscular stroma						No
Results	347	68.3	Caucasian	40.5	father died of cap 84, dx 78	none reported	3	0.276	Neg			1	right base peripheral zone	4	Yes	Yes	455	Yes	No	3.1	3.4	1	5.4808	>=1.0	4	PZ	3 - Base	18	4	4	4	No	3	4	1	4	3	Type 3 Focal	3	End Fire	151	No	right base peripheral zone						No
Results	349	73.4	Caucasian	38.6	none reported	none reported	3	0.702	Neg			1	left apex peripheral zone	5	Yes	Yes	647	Yes	Yes	1.5	1.6	1.2	1.4976	>=1.0	2	PZ	1 - Apex	2	4	5	5	Yes	5	4	1	5	5	Type 3 Focal	3	End Fire	51.9	Yes	left apex peripheral zone	4	4	8	50	4	Yes
Results	349	73.4	Caucasian	38.6	none reported	none reported	3	0.702	Neg			3	right mid gland peripheral zone	4	Yes	Yes	898	Yes	No	0.5	0.2	1.1	0.0572	<0.2	3.5	PZ	2 - Mid	10.5	4	4	5	Yes	4	4	1	4	No	Type 3 Focal	3	End Fire	51.9	Yes	right mid gland peripheral zone	3	3	6	5	0.5	No
Results	349	73.4	Caucasian	38.6	none reported	none reported	3	0.702	Neg			2	right peripheral zone apex	3	Yes	Mild	1415	Yes	No	0.5	0.8	0.7	0.1456	<0.2	3.5	PZ	1 - Apex	3.5	3	3	3	No	3	3	1	4	No	Type 2 Focal	1	End Fire	51.9	No	right peripheral zone apex						No
Results	350	69.8	Caucasian	5.3	none	breast (sister), basal carcinoma self	0	0.077	Neg			2	left apex peripheral zone	3	Yes	Mild	987	Mild	No	0.8	0.5	0.5	0.104	<0.2	2	PZ	1 - Apex	2	3	3	4	No	3	3	1	4	No	Type 2 Focal	2	End Fire	51	No	left apex peripheral zone						No
Results	350	69.8	Caucasian	5.3	none	breast (sister), basal carcinoma self	0	0.077	Neg			1	right mid gland peripheral zone	2	Yes	Mild	1400	Yes	No	0.5	0.7	0.7	0.1274	<0.2	3	PZ	2 - Mid	10	3	3	2	No	2	1	1	2	No	Type 1 Diffuse	1	End Fire	51	No	right mid gland peripheral zone						No
Results	351	67.8	Caucasian	21.2	father died 63	none	1	0.544	Neg			1	left central zone	4	Yes	Yes	613	Yes	No	1.5	1.6	1.5	1.872	>=1.0	6	TZ	2 - Mid	13	3	3	5	Yes	5	4	1	4	No	Type 3 Focal	3	End Fire	42.3	Yes	left central zone	4	3	7	50	6	Yes
Results	353	67.5	Caucasian	7.3	none	brain father	0	0.111	Neg			1	left mid gland peripheral zone	3	Yes	Mild	1094	Yes	No	0.5	0.5	0.6	0.078	<0.2	2.5	PZ	2 - Mid	9.5	3	3	4	No	3	3	1	4	No	Type 2 Focal	2	End Fire	61.8	No	left mid gland peripheral zone						No
Results	354	52.5	Caucasian	5.2	father, uncle and grandfather	none reported	0	0.1	Neg			1	left peripheral zone in the mid gland	3	Yes	Mild	1162	Yes	No	2.5	1.6	1.6	3.328	>=1.0	2	PZ	2 - Mid	9	4	4	4	No	3	2	1	4	No	Type 2 Diffuse	3	End Fire	52.6	No	left peripheral zone in the mid gland						No
Results	355	65.8	African American	43.33	none reported	none reported	3		NS			1	left anterior fibromuscular stroma in the mid gland	5	Yes	Yes	590	Yes	No	1.9	1.7	2.3	3.86308	>=1.0	7	TZ	2 - Mid	14	5	5	5	Yes	5	5	1	5	4	Type 3 Focal	NS	End Fire	28.8	Yes	left anterior fibromuscular stroma in the mid gland	4	3	7	100	10	Yes
Results	356	76.5	Caucasian	8.6	none reported	none reported	0	0.162	Neg			1	left mid gland peripheral zone with minimal extension to the cnetral gland	4	Yes	Yes	400	Yes	No	1.6	1.6	1.2	1.59744	>=1.0	1	PZ	2 - Mid	8	4	4	5	Yes	5	4	1	5	No	Type 3 Focal	3	End Fire	73.2	Yes	left mid gland peripheral zone with minimal extension to the cnetral gland	3	4	7	95	24	Yes
Results	358	67.2	Asian	8.7	none reported	none reported	2	0.13	Neg			1	left mid peripheral zone	3	Yes	Yes	997	No	No	1.2	0.6	1	0.3744	0.2-0.5	2.5	PZ	2 - Mid	9.5	4	4	4	No	3	1	0	3	No	Type 1 Focal	1	End Fire	53	No	left mid peripheral zone						No
Results	359	71.9	Caucasian	4.1	brother dx 70, Uncle CaP	father MM 72, no breast	0	0.069	Neg			2	left central gland	3	Yes	Yes	572	Yes	No	0.7	0.4	0.6	0.08736	<0.2	6	TZ	3 - Base	20	3	3	5	Yes	4	4	1	3	No	Type 3 Focal	3	End Fire	47.5	Yes	left central gland	3	3	6	5	1	No
Results	359	71.9	Caucasian	4.1	brother dx 70, Uncle CaP	father MM 72, no breast	0	0.069	Neg			1	anterior central gland	4	Yes	Yes	418	Mild	No	1.8	1.2	1.9	2.13408	>=1.0	7	TZ	2 - Mid	14	4	5	5	Yes	5	1	1	5	4	Type 1 Focal	1	End Fire	47.5	No	anterior central gland						No
Results	360	70.8	Caucasian	4.78	none reported	none reported	0	0.184	T2A			1	right peripheral zone base to mid gland	5	Yes	Yes	667	Yes	No	1.8	1.5	1.5	2.106	>=1.0	3	PZ	3 - Base	17	4	4	5	Yes	5	4	1	5	4	Type 3 Focal	3	End Fire	34.6	Yes	right peripheral zone base to mid gland	3	4	7	80	7	Yes
Results	360	70.8	Caucasian	4.78	none reported	none reported	0	0.184	T2A			2	anterior central gland	3	Yes	Yes	602	No	No	1.4	0.6	1.5	0.6552	0.5-1.0	6	TZ	3 - Base	20	4	4	4	No	3	1	0	4	No	Type 1 Focal	1	End Fire	34.6	No	anterior central gland						No
Results	361	60.6	Hispanic	5.95	father and brother	none reported	2	0.094	Neg			1	right peripheral zone mid gland posteriorly	3	Yes	Mild	1086	Yes	No	0.6	0.4	1.1	0.13728	<0.2	3.5	PZ	2 - Mid	10.5	3	3	4	No	3	4	1	4	No	Type 3 Focal	3	End Fire	58.9	No	right peripheral zone mid gland posteriorly						No
Results	362	55.8	Caucasian	6.71	paternal uncle	breast cancer mother	4	0.1	Neg			1	left apex peripheral zone	2	Yes	Mild	1051	Yes	No	0.3	0.2	1	0.0312	<0.2	2	PZ	1 - Apex	2	2	2	3	No	3	3	1	4	No	Type 3 Diffuse	3	End Fire	52	No	left apex peripheral zone						No
Results	363	66	Asian	12.01	none reported	none reported	2	0.172	Neg			1	right mid gland peripheral zone	3	Yes	Mild	1086	Yes	No	0.7	1.1	0.8	0.32032	0.2-0.5	4	PZ	2 - Mid	11	3	3	4	No	3	3	1	4	No	Type 2 Focal	2	End Fire	69.3	No	right mid gland peripheral zone						No
Results	364	55.6	African American	6.55	father died 94, other causes	none reported	1	0.09	Neg			1	left mid gland peripheral zone	3	Yes	Mild	1110	Yes	No	0.9	0.6	0.7	0.19656	<0.2	2.5	PZ	2 - Mid	9.5	4	4	4	No	3	3	1	4	No	Type 2 Focal	2	End Fire	89.7	No	left mid gland peripheral zone						No
Results	366	62.5	Caucasian	4.8	none reported	none reported	0	0.1	T2A			1	right apex peripheral zone	3	Yes	Yes	988	Yes	No	1	1	0.4	0.208	0.2-0.5	3.5	PZ	1 - Apex	3.5	3	3	4	No	3	3	1	4	No	Type 3 Diffuse	3	End Fire	46.3	No	right apex peripheral zone						No
Results	367	78.6	Caucasian	7.7	none reported	none reported	1	0.14	Neg			1	peripheral zone left apex	3	Yes	Yes	956	Yes	No	0.8	0.8	1.7	0.56576	0.5-1.0	2.5	PZ	1 - Apex	2.5	2	2	5	Yes	4	3	1	4	No	Type 3 Diffuse	3	End Fire	52.1	No	peripheral zone left apex						No
Results	367	78.6	Caucasian	7.7	none reported	none reported	1	0.14	Neg			2	central gland mid prostate	3	Yes	Yes	607	Yes	No	0.7	0.7	0.9	0.22932	0.2-0.5	6	TZ	2 - Mid	13	4	4	5	Yes	4	4	1	4	No	Type 3 Focal	3	End Fire	52.1	No	central gland mid prostate						No
Results	368	63	African American	11.58	brother	none reported	4	0.089	Neg			1	left base peripheral zone	3	Yes	Mild	1160	Mild	No	0.7	1.1	0.9	0.36036	0.2-0.5	2	PZ	3 - Base	16	3	3	4	No	3	3	1	4	No	Type 2 Focal	2	End Fire	117	No	left base peripheral zone						No
Results	368	63	African American	11.58	brother	none reported	4	0.089	Neg			2	right base peripheral zone	3	Yes	Mild	1043	Mild	No	1	0.4	1.2	0.2496	0.2-0.5	3.5	PZ	3 - Base	17.5	4	4	4	No	3	2	1	4	No	Type 2 Diffuse	2	End Fire	117	No	right base peripheral zone						No
Results	369	63.8	Caucasian	9.89	none reported	myelodysplastic syndrome	2	0.23	Neg			1	left base peripheral zone	3	Yes	Mild	1020	Mild	No	0.5	0.3	0.9	0.0702	<0.2	2	PZ	3 - Base	16	2	2	2	No	2	3	1	2	No	Type 2 Focal	3	End Fire	44.3	No	left base peripheral zone						No
Results	370	60.5	Hispanic	4.03	none reported	none reported	0	0.183	Neg			1	right peripheral zone base - typo	4	Yes	Yes	899	Yes	No	1.1	0.7	1	0.4004	0.2-0.5	3	PZ	1 - Apex	3	4	4	4	No	3	4	1	4	No	Type 3 Focal	3	End Fire	30.1	Yes	right peripheral zone base - typo	4	3	7	70	6	Yes
Results	371	-0.1	African American	5.7	none reported	none reported	3	0.143	Neg			1	anterior fibromuscular stroma at the apex	4	Yes	Yes	736	Mild	No	1.5	0.8	1.4	0.8736	0.5-1.0	7	TZ	1 - Apex	7	4	5	4	No	3	2	1	5	No	Type 2 Diffuse	1	End Fire	49.5	Yes	anterior fibromuscular stroma at the apex	3	4	7	60	9	Yes
Results	371	-0.1	African American	5.7	none reported	none reported	3	0.143	Neg			2	right mid gland peripheral zone	3	Yes	Yes	679	Mild	No	0.4	0.5	0.6	0.0624	<0.2	3	PZ	2 - Mid	10	3	3	4	No	3	2	1	4	No	Type 2 Diffuse	2	End Fire	49.5	No	right mid gland peripheral zone						No
Results	372	66.5	Caucasian	6.08	none reported	none reported	2	0.105	Neg			1	left peripheral zone mid and base	4	Yes	Yes	880	Yes	No	2.3	2.5	1.1	3.289	>=1.0	2	PZ			4	4	4	No	3	4	1	4	4	Type 3 Focal	3	End Fire	62.2	No	left peripheral zone mid and base						No
Results	373	61.9	African American	8.05	none reported	lymphoma self	0	0.31	Neg			1	right apex to midline peripheral zone	3	Yes	Yes	802	Yes	No	1.2	0.4	0.5	0.1248	<0.2	4	PZ	1 - Apex	4	3	3	5	Yes	4	4	1	4	No	Type 2 Focal	3	End Fire	38	Yes	right apex to midline peripheral zone	3	4	7	90	11.5	Yes
Results	373	61.9	African American	8.05	none reported	lymphoma self	0	0.31	Neg			2	left central zone	3	Yes	Yes	842	Yes	No	0.9	0.7	0.8	0.26208	0.2-0.5	6.5	TZ	1 - Apex	6.5	4	4	4	No	3	4	1	4	No	Type 3 Focal	3	End Fire	38	No	left central zone						No
Results	375	53.6	Caucasian	5.21	none reported	kidney grandfather	0	0.109	Neg			1	left peripheral zone mid gland	5	Yes	Yes	428	Yes	Yes	1.9	1.2	1.8	2.13408	>=1.0	2.5	PZ	2 - Mid	9.5	5	5	5	Yes	5	4	1	5	5	Type 3 Focal	3	End Fire	43.5	Yes	left peripheral zone mid gland	4	4	8	75	9.5	Yes
Results	375	53.6	Caucasian	5.21	none reported	kidney grandfather	0	0.109	Neg			2	right peripheral zone apex	3	Yes	Mild	1050	Mild	No	1	0.5	1.3	0.338	0.2-0.5	4	PZ	1 - Apex	4	3	3	4	No	3	3	1	4	No	Type 2 Focal	2	End Fire	43.5	No	right peripheral zone apex						No
Results	377	67.4	African American	11.32	father dx 70's	none reported	0	0.377	Neg			1	left apex central gland	4	Yes	Yes	471	Yes	Yes	1	1.4	0.8	0.5824	0.5-1.0	6	TZ	1 - Apex	6	4	4	5	Yes	4	4	1	4	5	Type 3 Focal	3	End Fire	22.6	Yes	left apex central gland	3	4	7	30	7	Yes
Results	377	67.4	African American	11.32	father dx 70's	none reported	0	0.377	Neg			2	left peripheral zone mid gland	3	Yes	Mild	1051	Yes	No	0.3	0.4	0.7	0.04368	<0.2	2	PZ	2 - Mid	9	4	4	4	No	3	3	1	4	No	Type 2 Focal	3	End Fire	22.6	Yes	left peripheral zone mid gland	3	4	7	5	1	Yes
Results	378	58	Caucasian	4.5	father	none	0	0.079	Neg			1	left apex peripheral zone	3	Mild	Mild	1277	Yes	No	1.2	0.6	1	0.3744	0.2-0.5	1	PZ	1 - Apex	1	2	2	2	No	2	4	1	2	No	Type 3 Focal	3	End Fire	103	No	left apex peripheral zone						No
Results	381	66.2	Caucasian	4.66	brother	none reported	0	0.097	T2A			1	left apex posteriorly peripheral zone	4	Yes	Yes	662	Yes	No	1.2	0.9	0.7	0.39312	0.2-0.5	2.5	PZ	1 - Apex	2.5	4	4	5	Yes	4	4	1	4	3	Type 3 Focal	3	End Fire	39.8	Yes	left apex posteriorly peripheral zone	4	4	8	75	8.5	Yes
Results	382	51.2	African American	4.26	none reported	none reported	2	0.106	Neg			1	left apex peripheral zone	3	Yes	Mild	1088	Yes	No	0.9	0.6	0.9	0.25272	0.2-0.5	2	PZ	1 - Apex		3	3	4	No	3	4	1	4	No	Type 3 Focal	3	End Fire	45.4	No	left apex peripheral zone						No
Results	384	50.9	Caucasian	4.02	none reported	none reported	1	0.054	Neg			1	left apex peripheral zone	3	Yes	Mild	1090	Mild	No	0.8	1	1.5	0.624	0.5-1.0	1	PZ	1 - Apex	1	3	3	3	No	3	1	1	4	No	Type 1 Diffuse	1	End Fire	92.4	No	left apex peripheral zone						No
Results	388	72.1	Caucasian	8.36	none reported	maternal rectal	0	0.299	Neg			1	left apex peripheral zone	4	Yes	Yes	563	Yes	No	0.8	0.9	0.7	0.26208	0.2-0.5	2	PZ	1 - Apex	2	4	4	5	Yes	4	4	1	4	1	Type 3 Focal	3	End Fire	19.9	Yes	left apex peripheral zone	4	4	8	75	7	Yes
Results	389	75.8	Asian	20.24	none reproted	none reported	3	0.311	T2A			1	left apex peripheral zone posteriorly	3	Yes	Yes	786	Mild	No	0.7	0.6	0.8	0.17472	<0.2	2.5	PZ	1 - Apex	2.5	4	4	4	No	3	1	1	4	No	Type 1 Diffuse	1	End Fire	59.1	No	left apex peripheral zone posteriorly						No
Results	390	74.9	Caucasian	5.5	none reported	mother and father gastric cancer	0	0.289	T2A	make lesion base not apex typo		1	left anterior Base PZ	4	Yes	Yes	638	Yes	No	1.4	0.6	1	0.4368	0.2-0.5	1	PZ	1 - Apex	1	4	4	5	Yes	4	4	1	4	No	Type 3 Focal	3	End Fire	13.9	Yes	left anterior Base PZ	4	4	8	65	6.5	Yes
Results	390	74.9	Caucasian	5.5	none reported	mother and father gastric cancer	0	0.289	T2A	make lesion base not apex typo		2	left posterior Base peripheral zone	4	Yes	Yes	778	Mild	No	0.8	0.4	0.8	0.13312	<0.2	1	PZ	1 - Apex	1	4	4	5	Yes	4	4	1	4	No	Type 2 Focal	2	End Fire	13.9	Yes	left posterior Base peripheral zone	4	3	7	75	10.5	Yes
Results	391	67.2	Caucasian	13.15	maternal uncle	none reported	2	0.424	Neg			1	right central gland anteriorly at the mid gland	3	Yes	Yes	548	Mild	No	1.2	0.7	1.1	0.48048	0.2-0.5	5	TZ	2 - Mid	12	4	4	5	Yes	4	2	1	4	No	Type 2 Diffuse	2	End Fire	28.7	Yes	right central gland anteriorly at the mid gland	4	4	8	40	4	Yes
Results	392	57.3	Caucasian	3.8	none reported	none reported	0	0.093	Neg	looks like diffuse inflmatoin and PSA up and down		1	left mid gland peripheral zone	3	Yes	Mild	1192	Yes	No	0.7	0.5	0.7	0.1274	<0.2	2	PZ	2 - Mid	9	4	4	3	No	3	4	1	4	No	Type 3 Focal	3	End Fire	29.3	No	left mid gland peripheral zone						No
Results	394	60.9	Caucasian	5.68	none reported	maternal colom father lung	2	0.162	Neg			1	left central gland extending to the left anterior fibromuscular stroma extending from the apex to the base	5	Yes	Yes	416	Yes	No	2.5	2.1	1.8	4.914	>=1.0	6	TZ	2 - Mid	13	5	5	5	Yes	5	4	1	5	No	Type 3 Focal	3	End Fire	36.9	Yes	left central gland extending to the left anterior fibromuscular stroma extending from the apex to the base	3	4	7	85	9.5	Yes
Results	396	76.4	Native American	11.7	brother died prostate cancer 76	none reported	0	0.285	Neg			2	left apex peripheral zone	4	Yes	Yes	784	Yes	No	0.9	0.3	1	0.1404	<0.2	1	PZ	1 - Apex	1	3	3	5	Yes	4	4	1	4	No	Type 2 Focal	2	End Fire	43.1	Yes	left apex peripheral zone	3	4	7	50	5	Yes
Results	396	76.4	Native American	11.7	brother died prostate cancer 76	none reported	0	0.285	Neg			1	right base peripheral zone	3	Yes	Yes	753	Yes	No	0.5	0.4	0.4	0.0416	<0.2	3	PZ	3 - Base	17	4	4	4	No	3	3	1	4	No	Type 3 Diffuse	3	End Fire	43.1	No	right base peripheral zone						No
Results	397	63.9	Caucasian	4.8	cousin	none reported	0	0.059	Neg			1	left peripheral zone base	3	Yes	Mild	1273	No	No	0.6	0.2	1	0.0624	<0.2	2	PZ	3 - Base	16	2	2	3	No	3	2	0	3	No	Type 1 Focal	1	End Fire	84.1	No	left peripheral zone base						No
Results	398	75.3	Caucasian	9.8	none reported	none reported	1	0.161	Neg			1	anterior fibromuscular stroma	5	Yes	Yes	286	Yes	No	1.3	0.7	1.7	0.80444	0.5-1.0	7	TZ	1 - Apex	7	4	4	5	Yes	4	4	1	4	No	Type 3 Focal	3	End Fire	56.7	Yes	anterior fibromuscular stroma	3	4	7	75	5	Yes
Results	400	66.2	Caucasian	7.39	none reported	none reproted	0	0.11	Neg			2	right central gland	4	Yes	Yes	657	Yes	No	1.2	1.4	1.2	1.04832	>=1.0	5	TZ	2 - Mid	12	4	4	5	Yes	4	4	1	4	No	Type 3 Focal	3	End Fire	74.5	Yes	right central gland	3	3	6	15	1.5	Yes
Results	400	66.2	Caucasian	7.39	none reported	none reproted	0	0.11	Neg			1	right peripheral zone apex	4	Yes	Mild	1033	Yes	No	0.9	0.4	0.6	0.11232	<0.2	3	PZ	1 - Apex	3	4	4	4	No	3	4	1	4	No	Type 3 Focal	3	End Fire	74.5	Yes	right peripheral zone apex	3	4	7	90	8	Yes
Results	401	57	African American	18.9	father, brother	none reported	3	0.652	Neg			1	left peripheral zone at the base	3	Yes	Yes	687	Yes	No	0.6	0.3	1.3	0.12168	<0.2	2	PZ	3 - Base	16	4	4	4	No	3	4	1	4	No	Type 3 Focal	3	End Fire	27.6	Yes	left peripheral zone at the base	3	4	7	50	5	Yes
Results	402	72.7	Caucasian	78.14	maternal uncle	grand mother stomach	1	1.699	Neg	extension not sure how to capture.		1	right mid gland peripheral zone	5	Yes	Yes	432	Yes	Buldg	1.1	0.6	1.1	0.37752	0.2-0.5	3	PZ	2 - Mid	10	4	4	5	Yes	4	5	1	4	4	Type 3 Focal	3	End Fire	55	Yes	right mid gland peripheral zone	4	4	8	90	12	Yes
Results	403	63.2	Caucasian	6.5	none reported	kidnet cancer self	0	0.11	Neg			2	right central gland at the mid gland	3	Yes	Yes	708	NA	No	1.8	1.5	1.3	1.8252	>=1.0	5	TZ	2 - Mid	12	4	5	4	No	3			5	No	None	NS	End Fire	67.5	No	right central gland at the mid gland						No
Results	403	63.2	Caucasian	6.5	none reported	kidnet cancer self	0	0.11	Neg			1	left central gland at the apex	3	Yes	Yes	700	NA	No	1.2	1.8	1.1	1.23552	>=1.0	6	TZ	1 - Apex	6	4	5	4	No	3			5	No	None	NS	End Fire	67.5	No	left central gland at the apex						No
Results	404	78.6	Caucasian	5.88	brother with CAP	bladder cancer self	0	0.143	T2A			1	left apex peripheral zone	5	Yes	Yes	207	Yes	Buldg	1.4	1.4	1.1	1.12112	>=1.0	1	PZ	1 - Apex	1	5	5	5	Yes	4	5	1	4	NS	Type 3 Focal	3	End Fire	37.8	Yes	left apex peripheral zone	4	4	8	25	2.5	Yes
Results	408	62.8	African American	10.85	none	none	1	0.172	Neg			1	left apex and mid gland peripheral zone	3	Yes	Mild	1356	Yes	No	1.9	1.7	1.7	2.85532	>=1.0	2	PZ	2 - Mid	9	3	3	4	No	3	4	1	4	No	Type 3 Focal	3	End Fire	66.8	No	left apex and mid gland peripheral zone						No
Results	409	66.5	Caucasian	7.3	none reported	none reported	0	0.215	Neg			1	left central gland anteriorly at the mid gland	3	Yes	Yes	605	Yes	No	0.7	0.5	1	0.182	<0.2	6	TZ	2 - Mid	13	4	4	5	Yes	4	3	1	4	No	Type 3 Diffuse	2	End Fire	44.8	Yes	left central gland anteriorly at the mid gland	3	4	7	50	9.5	Yes
Results	410	63.8	Caucasian	5.54	none reported	none reported	2	0.135	Neg			1	left peripheral zone base	3	Yes	Mild	1230	Yes	No	0.7	0.4	1	0.1456	<0.2	2	PZ	3 - Base	16	4	4	3	No	3	4	1	4	No	Type 3 Focal	3	End Fire	39.2	No	left peripheral zone base						No
Results	411	69.4	Caucasian	8.62	none reported	mother breast (55), died leukemia 78	0	0.359	T2A			1	left apex peripheral zone	5	Yes	Yes	648	Yes	No	1.4	2	1	1.456	>=1.0	1	PZ	1 - Apex	1	4	4	5	Yes	5	4	1	5	1	Type 3 Focal	3	End Fire	26	Yes	left apex peripheral zone	4	4	8	100	13	Yes
Results	412	67.5	Asian	16.8	none reported	none reported	2	0.305	Neg			1	right central gland anteriorly	3	Yes	Yes	626	Yes	No	0.8	0.6	1.2	0.29952	0.2-0.5	5	TZ	2 - Mid	12	4	4	5	Yes	4	4	1	4	No	Type 3 Focal	3	End Fire	76.5	No	right central gland anteriorly						No
Results	413	68	Caucasian	3.93	none reported	none reported	0	0.098	Neg	on report for lesion one said type 3 focal, diffuse		1	left central gland	4	Yes	Yes	572	Yes	No	1.4	1	1.2	0.8736	0.5-1.0	6	TZ	2 - Mid	13	4	4	5	Yes	4	4	1	4	No	Type 3 Diffuse	3	End Fire	36.7	No	left central gland						No
Results	413	68	Caucasian	3.93	none reported	none reported	0	0.098	Neg	on report for lesion one said type 3 focal, diffuse		2	left central gland	3	Yes	Yes	627	Yes	No	0.7	0.3	0.7	0.07644	<0.2	6	TZ	2 - Mid	13	4	4	4	No	3	4	1	4	No	Type 3 Focal	3	End Fire	36.7	No	left central gland						No
Results	415	55.7	African American	11.44	none reported	mother breast/liver, brother throat and lung	1	0.369	Neg			1	right central gland at the level of the mid gland	4	Yes	Yes	396	Yes	No	1.1	1.6	0.8	0.73216	0.5-1.0	5	TZ	2 - Mid	12	4	4	5	Yes	4	4	1	4	No	Type 3 Focal	3	End Fire	28.5	Yes	right central gland at the level of the mid gland	3	4	7	50	5	Yes
Results	416	60.6	Caucasian	7.91	none reported	maternal medicine gastric cancer	1	0.146	Neg			1	left mid gland central gland	4	Yes	Yes	807	Yes	No	1	0.7	1.5	0.546	0.5-1.0	6.5	TZ	2 - Mid	13.5	4	5	5	Yes	4	4	1	5	No	Type 3 Focal	2	End Fire	51.8	No	left mid gland central gland						No
Results	418	71.9	Caucasian	6.29	none	none	0	0.076	Neg			1	Left Apex Posterior PZ	3	Mild	Mild	918	Mild	No	0.4	0.3	1.6	0.09984	<0.2	2.5	PZ	1 - Apex	2.5	3	3	4	No	3	3	1	4	No	Type 2 Focal	2	End Fire	70.4	Yes	Left Apex Posterior PZ	3	3	6	5	0.5	No
Results	420	76.2	Caucasian	4.11	none	none	0	0.137	T2A			2	Right CG mid	4	Yes	Yes	775	Yes	No	1.5	1.3	1.1	1.1154	>=1.0	5	TZ	2 - Mid	12	3	3	5	Yes	5	5	1	4	No	Type 3 Focal	2	End Fire	24.9	No	Right CG mid						No
Results	420	76.2	Caucasian	4.11	none	none	0	0.137	T2A			1	Right CG mid	4	Yes	Mild	1085	Yes	No	0.6	0.6	0.6	0.11232	<0.2	3	PZ	1 - Apex	3	4	4	4	No	3	5	1	4	No	Type 3 Focal	3	End Fire	24.9	No	Right CG mid						No
Results	421	78.7	Caucasian	9.85	father's brother -CAP death	lymphona self	0	0.235	Neg			1	right anterior fibromuscular stroma at the mid gland level	5	Yes	Yes	480	Yes	No	1.3	0.9	1.4	0.85176	0.5-1.0	7	TZ	2 - Mid	14	4	4	5	Yes	4	4	1	4	No	Type 3 Focal	3	End Fire	34.1	Yes	right anterior fibromuscular stroma at the mid gland level	3	4	7	75	8.5	Yes
Results	421	78.7	Caucasian	9.85	father's brother -CAP death	lymphona self	0	0.235	Neg			2	left mid gland peripheral zone	4	NS	Yes	755	Yes	No	0.7	0.7	0.8	0.20384	0.2-0.5	2	PZ	2 - Mid	9	3	3	4	No	3	4	1	4	3	Type 3 Focal	2	End Fire	34.1	Yes	left mid gland peripheral zone	3	4	7	70	8.5	Yes
Results	421	78.7	Caucasian	9.85	father's brother -CAP death	lymphona self	0	0.235	Neg			3	right mid gland peripheral zone	3	Yes	Mild	914	Mild	No	0.8	0.9	1	0.3744	0.2-0.5	3	PZ	2 - Mid	10	3	3	4	No	3	1	1	4	No	Type 1 Diffuse	1	End Fire	34.1	No	right mid gland peripheral zone						No
Results	422	73.2	Caucasian	6.71	father with CAP	none reported	1	0.108	Neg			1	left peripheral zone mid gland	4	Yes	Yes	966	Yes	No	1.1	1	1.3	0.7436	0.5-1.0	2	PZ	2 - Mid	9	4	4	4	No	3	4	1	4	No	Type 3 Focal	3	End Fire	55.4	Yes	left peripheral zone mid gland	3	3	6	5	0.5	Yes
Results	423	66.3	Caucasian	6.48	none reported	none reported	1	0.154	Neg			1	left mid gland	3	Yes	Mild	1102	Yes	No	1.3	1.2	1.2	0.97344	0.5-1.0	3	PZ	2 - Mid	10	2	2	5	Yes	4	4	1	4	No	Type 2 Focal	2	End Fire	35.7	No	left mid gland						No
Results	424	77.1	Caucasian	4.69	none reported	sister ovarian	1	0.06	Neg			1	left peripheral zone base	4	Yes	Mild	1337	Yes	No	1.2	0.6	1.7	0.63648	0.5-1.0	2	PZ	3 - Base	16	4	5	5	Yes	5	4	1	5	No	Type 3 Focal	3	End Fire	112	No	left peripheral zone base						No
Results	425	69.5	African American	7.3	none reported	kidney self	0	0.065	Neg			1	right apical peripherla zone	4	Yes	Mild	1095	Yes	No	0.9	0.6	0.7	0.19656	<0.2	4	PZ	1 - Apex	4	3	3	4	No	3	4	1	4	No	Type 3 Focal	3	End Fire	102	No	right apical peripherla zone						No
Results	426	67.9	African American	4.49	none reported	none reported	0	0.195	Neg			1	right apex peripheral zone	4	Yes	Yes	856	Yes	No	0.7	0.6	0.7	0.15288	<0.2	4	PZ	1 - Apex	4	4	4	4	No	3	4	1	4	No	Type 3 Focal	3	End Fire	33.6	Yes	right apex peripheral zone	3	4	7	90	11	Yes
Results	427	0.2	Caucasian	26.92	father	none reported	2	0.464	Neg			1	peripheral zone apex posteriorly at the midline	4	Yes	Yes	654	Mild	No	0.8	0.6	0.5	0.1248	<0.2	2.5	PZ	1 - Apex	2.5	4	4	5	Yes	4	4	1	4	No	Type 3 Diffuse	2	End Fire	66.4	Yes	peripheral zone apex posteriorly at the midline	3	3	6	5	0.5	No
Results	427	0.2	Caucasian	26.92	father	none reported	2	0.464	Neg			2	left base peripheral zone	3	Yes	Yes	850	Yes	No	0.4	0.5	0.9	0.0936	<0.2	2	PZ	3 - Base	16	3	3	4	No	3	3	1	4	No	Type 2 Focal	2	End Fire	66.4	Yes	left base peripheral zone	4	3	7	75	6	Yes
Results	427	0.2	Caucasian	26.92	father	none reported	2	0.464	Neg			3	peripheral zone base posteriorly at the midline	3	Yes	Yes	586	Mild	No	0.5	0.4	0.5	0.052	<0.2	2.5	PZ	3 - Base	16.5	4	4	4	No	3	2	1	4	No	Type 2 Diffuse	1	End Fire	66.4	Yes	peripheral zone base posteriorly at the midline	4	3	7	25	2.5	Yes
Results	428	62.6	Caucasian	3.42	yes	yes	0	0.078	Neg			1	left mid gland peripheral zone	4	Yes	Yes	586	Yes	No	0.7	1.2	0.8	0.34944	0.2-0.5	1	PZ	2 - Mid	8	4	4	5	Yes	4	4	1	4	No	Type 3 Focal	3	End Fire	39.2	Yes	left mid gland peripheral zone	4	3	7	60	8.5	Yes
Results	429	64.3	Hispanic	14.6	none	none	3	0.162	T2A			1	right apex posteriorly	4	Yes	Yes	683	Yes	Buldg	1.6	0.6	2.1	1.04832	>=1.0	3	PZ	1 - Apex	3	4	5	5	Yes	5	3	1	5	4	Type 2 Focal	1	End Fire	83.4	Yes	right apex posteriorly	3	3	6	90	11	Yes
Results	429	64.3	Hispanic	14.6	none	none	3	0.162	T2A			2	right apex posteriorly peripheral zone	3	Yes	Mild	1300	Mild	No	0.4	0.5	1.1	0.1144	<0.2	2	PZ	1 - Apex	2	2	2	2	No	2	1	1	2	No	Type 1 Diffuse	1	End Fire	83.4	No	right apex posteriorly peripheral zone						No
Results	430	54.4	Not Specified	7.2	none	none	0	0.136	Neg			1	Left CG Posterior	3	Yes	Yes	865	Yes	No	0.6	0.7	1.1	0.24024	0.2-0.5	6.5	TZ	3 - Base	20.5	4	4	4	No	3	2	1	4	NS	Type 2 Diffuse	3	End Fire	57.7	No	Left CG Posterior						No
Results	431	62.3	Caucasian	11.54	none reported	none reported	2	0.427	T2A			1	right mid gland peripheral zone	3	Yes	Yes	537	Yes	No	0.8	0.6	1.2	0.29952	0.2-0.5	3	PZ	2 - Mid	10	3	3	4	No	3	4	1	4	No	Type 3 Focal	3	End Fire	30.3	Yes	right mid gland peripheral zone	4	3	7	80	8	Yes
Results	432	63.3	African American	4.82	none	none	0	0.105	Neg			1	Right Apex CXG	3	Yes	Yes	553	No	NS	0.8	1.6	1.3	0.86528	0.5-1.0	5	TZ	1 - Apex	5	4	5	5	Yes	5	1	0	5	NS	Type 1 Focal	1	End Fire	43.9	Yes	Right Apex CXG	3	4	7	70	8	Yes
Results	432	63.3	African American	4.82	none	none	0	0.105	Neg			2	Left Apex PZ Anterior / CG	3	Yes	Yes	800	No	No	0.7	0.9	0.8	0.26208	0.2-0.5	1	PZ	1 - Apex	1	4	4	5	Yes	4	1	0	4	No	Type 1 Focal	1	End Fire	43.9	No	Left Apex PZ Anterior / CG						No
Results	433	75.2	Hispanic	10.7	none reported	none reported	1	0.282	Neg			1	anterior fibromuscular stroma	5	Yes	Yes	565	Yes	No	1.8	1.7	2.5	3.978	>=1.0	7	TZ	2 - Mid	14	4	5	5	Yes	5	4	1	5	1	Type 3 Focal	3	End Fire	39.2	Yes	anterior fibromuscular stroma	3	3	6	90	10	Yes
Results	434	77.2	African American	8.86	none	throat cancer brother	0	0.095	Neg			1	left peripheral zone apex	3	Yes	Mild	1269	No	No	1.3	0.6	1.3	0.52728	0.5-1.0	1	PZ	1 - Apex	1	4	4	3	No	3	1	0	3	No	Type 1 Diffuse	1	End Fire	92.2	No	left peripheral zone apex						No
Results	434	77.2	African American	8.86	none	throat cancer brother	0	0.095	Neg			2	right peripheral zone apex	3	Yes	Yes	990	Mild	No	0.9	0.5	0.8	0.1872	<0.2	4	PZ	1 - Apex	4	4	4	3	No	3	3	1	4	No	Type 2 Focal	3	End Fire	92.2	No	right peripheral zone apex						No
[truncated: 1 more columns]
